# Supplementary material for: Ocular hypertension suppresses homeostatic gene expression in optic nerve head microglia of DBA/2 J mice
Source: Mol Brain. 2020 May 25;13:81. doi: 10.1186/s13041-020-00603-7 (PMC7249412; doi:10.1186/s13041-020-00603-7)
Supplement: Supplementary file 1 — Additional file 1. [file 13041_2020_603_MOESM1_ESM.csv]

	Gene_symbol	D2_S1	D2_S2	D2Gpnmb_S1	D2Gpnmb_S2	D2Gpnmb_S3	D2Gpnmb_S4	D2Gpnmb_S5	D2_S3	D2_S4	D2_S5	D2-RAD_S1	D2-RAD_S2	D2-RAD_S3	D2-RAD_S4	D2-RAD_S5
1	0610007N19Rik	133	0	1	4	5	66	7	0	2	0	0	0	1	0	0
2	0610007P14Rik	312	267	123	282	374	162	134	144	98	169	88	76	196	196	165
3	0610008F07Rik	0	0	5	0	0	0	0	0	0	0	0	0	0	0	0
4	0610009B14Rik	19	0	3	5	0	0	0	0	0	0	0	0	0	0	0
5	0610009B22Rik	272	168	355	161	374	81	170	145	33	125	244	210	132	169	179
6	0610009D07Rik	124	110	162	91	144	30	31	227	163	79	34	104	219	23	89
7	0610009L18Rik	7	0	0	0	3	16	25	0	0	9	0	2	0	0	1
8	0610009O20Rik	215	96	66	90	48	64	81	112	67	79	85	66	252	23	117
9	0610010B08Rik	8	1	0	0	0	1	0	0	7	2	2	1	3	9	0
10	0610010F05Rik	199	151	86	89	157	122	116	270	331	127	105	115	341	57	76
11	0610010K14Rik	95	107	121	245	62	77	107	192	11	135	247	179	266	185	51
12	0610011F06Rik	98	38	18	9	32	3	4	4	2	84	9	25	2	54	71
13	0610012G03Rik	112	1	70	61	31	39	26	106	2	55	32	18	49	131	15
14	0610012H03Rik	1	0	7	0	0	0	0	0	0	0	67	0	1	0	0
15	0610030E20Rik	473	713	679	434	454	360	336	119	93	495	765	388	558	314	598
16	0610031J06Rik	612	4261	1919	2582	1341	861	955	2112	568	1296	1464	3444	1667	896	1441
17	0610031O16Rik	0	0	0	0	0	0	0	0	0	0	0	0	0	0	0
18	0610037L13Rik	281	443	37	167	201	145	114	70	100	232	162	83	273	153	188
19	0610038B21Rik	15	0	0	1	0	0	2	0	0	0	0	0	0	0	0
20	0610038L08Rik	2	0	0	2	0	0	3	55	0	0	2	24	1	0	0
21	0610039K10Rik	0	1	1	3	0	61	1	4	0	0	2	0	87	3	12
22	0610040B10Rik	16	0	16	3	0	0	0	3	0	0	0	0	0	0	0
23	0610040F04Rik	4	0	0	1	0	2	0	0	0	0	1	0	5	1	0
24	0610040J01Rik	17	283	335	398	183	301	170	197	149	219	412	115	44	130	152
25	0610043K17Rik	1	0	1	0	3	1	0	0	0	0	4	2	13	30	0
26	1100001G20Rik	0	0	0	2	0	1	0	0	0	0	1	0	1	3	0
27	1110001A16Rik	16	141	37	53	63	13	117	49	61	50	74	52	32	45	27
28	1110001J03Rik	114	27	113	13	9	31	0	67	3	15	68	81	56	25	2
29	1110002L01Rik	59	23	1	17	43	21	5	111	3	5	1	1	10	22	1
30	1110004E09Rik	422	109	80	16	99	4	75	2	9	19	28	64	12	2	2
31	1110004F10Rik	449	224	392	396	180	194	190	281	553	148	254	130	183	198	439
32	1110006O24Rik	0	0	2	32	66	27	13	0	0	1	0	59	0	1	0
33	1110007C09Rik	108	407	119	49	171	112	54	141	14	91	84	291	192	78	92
34	1110008F13Rik	33	84	10	19	64	14	6	49	1	15	15	25	136	16	13
35	1110008J03Rik	33	3	0	11	22	10	16	23	0	5	0	0	15	98	6
36	1110008L16Rik	78	120	167	97	100	168	90	112	829	224	647	271	165	26	248
37	1110008P14Rik	102	1	15	33	19	0	0	24	0	38	17	13	17	0	26
38	1110012L19Rik	43	0	21	1	12	87	20	2	23	67	49	140	8	11	19
39	1110015O18Rik	0	0	0	0	0	0	0	0	0	0	0	0	0	0	0
40	1110017D15Rik	0	0	1	0	0	0	1	0	1	3	1	0	7	0	2
41	1110018G07Rik	628	496	511	801	253	397	670	252	618	417	607	318	584	224	424
42	1110019D14Rik	10	0	2	5	36	26	22	0	0	13	62	0	11	63	6
43	1110020A21Rik	59	190	0	0	0	0	8	39	0	11	0	1	11	0	0
44	1110025L11Rik	0	0	0	0	0	0	3	0	0	1	0	16	2	0	0
45	1110028F11Rik	4	24	0	3	0	0	9	0	0	4	0	0	0	0	7
46	1110028F18Rik	0	0	15	0	0	0	0	0	0	0	1	0	2	12	0
47	1110032A03Rik	120	66	36	106	93	41	79	332	34	125	442	62	83	291	101
48	1110032F04Rik	0	0	0	0	0	0	0	0	0	0	0	0	0	0	0
49	1110034G24Rik	48	41	12	1	4	20	29	6	2	3	18	6	33	21	11
50	1110035M17Rik	4	0	7	1	1	13	0	0	0	1	2	10	67	0	9
51	1110036E04Rik	0	0	1	0	0	0	0	0	0	0	0	0	14	0	0
52	1110037F02Rik	781	893	423	630	573	666	523	623	709	580	1461	727	571	265	384
53	1110038B12Rik	62	183	120	109	44	48	7	68	34	123	81	66	135	45	38
54	1110038F14Rik	104	92	222	27	0	31	39	459	9	159	122	1	69	65	7
55	1110046J04Rik	0	22	0	0	2	0	2	0	0	2	0	0	4	0	0
56	1110051M20Rik	324	13	41	6	23	51	69	13	72	18	37	34	62	18	60
57	1110054M08Rik	1	0	0	21	1	0	0	12	0	11	65	34	16	0	9
58	1110057K04Rik	370	129	259	320	222	223	221	240	70	307	370	215	512	233	319
59	1110058L19Rik	46	12	15	22	14	4	23	24	0	48	19	26	95	7	89
60	1110059E24Rik	79	14	66	79	114	108	92	193	214	45	28	178	159	128	59
61	1110059G10Rik	63	23	108	102	26	65	41	15	21	80	264	52	200	43	8
62	1110059M19Rik	0	0	1	425	0	13	3	0	0	0	2	2	0	0	0
63	1110065P20Rik	6	2	3	4	0	0	3	6	1	0	0	0	0	0	0
64	1190002F15Rik	0	0	0	0	0	54	0	2	0	0	0	110	2	7	0
65	1190002N15Rik	340	842	198	352	216	176	329	607	606	412	439	705	230	194	507
66	1190003J15Rik	0	0	0	0	0	0	0	0	0	0	0	0	0	0	1
67	1190003K10Rik	0	0	0	0	0	0	0	0	0	0	0	0	0	0	0
68	1190005I06Rik	147	0	0	0	0	0	0	0	0	0	0	0	2	0	0
69	1190007I07Rik	30	15	0	2	6	8	5	2	0	2	3	15	2	1	2
70	1200011I18Rik	501	774	281	635	173	176	118	241	27	257	539	81	247	199	67
71	1200014J11Rik	809	629	123	333	280	280	137	57	207	263	319	253	328	88	473
72	1300002E11Rik	575	56	134	409	235	363	307	22	239	344	132	93	498	291	79
73	1300002K09Rik	3	104	0	57	4	22	0	47	0	129	73	22	16	20	7
74	1300015D01Rik	0	0	8	0	24	7	1	0	0	0	84	16	15	5	5
75	1300017J02Rik	0	0	39	0	5	0	1	0	0	0	0	0	2	0	0
76	1300018J18Rik	83	11	43	66	12	9	31	184	41	51	33	110	85	36	7
77	1500002O10Rik	0	0	0	0	0	0	0	0	0	0	0	0	0	0	0
78	1500004A13Rik	9	3	18	9	2	0	0	29	0	55	32	0	50	46	7
79	1500009C09Rik	151	0	16	22	0	25	0	0	0	0	0	0	23	0	12
80	1500009L16Rik	32	0	0	1	0	0	0	0	2	7	2	3	0	0	0
81	1500011B03Rik	215	86	142	161	116	167	270	61	47	29	70	28	30	25	15
82	1500011K16Rik	176	303	161	53	52	109	102	94	7	226	26	242	85	66	128
83	1500012F01Rik	83	942	224	36	129	92	73	204	483	185	178	227	194	113	63
84	1500012K07Rik	5	0	0	0	18	0	0	1	0	0	1	0	0	0	0
85	1500015A07Rik	50	1	60	0	15	4	1	26	5	10	16	1	9	0	6
86	1500015L24Rik	0	0	13	0	0	2	0	0	0	1	0	0	0	0	0
87	1500015O10Rik	2	0	0	2	0	0	0	6	1	0	0	0	0	0	1
88	1500016L03Rik	13	0	0	0	0	0	0	0	0	0	0	0	0	0	0
89	1500017E21Rik	1	0	0	0	0	0	4	0	0	0	0	0	0	0	0
90	1500032L24Rik	246	74	126	41	93	80	139	76	65	178	323	303	225	99	91
91	1600002D24Rik	0	0	5	0	0	0	1	0	0	1	2	6	13	16	27
92	1600002H07Rik	94	2	1	14	3	19	29	0	3	62	2	38	8	23	13
93	1600002K03Rik	42	2	5	11	0	9	8	25	26	22	45	0	96	63	11
94	1600010M07Rik	5	0	18	108	173	54	28	15	12	66	6	22	70	14	34
95	1600012H06Rik	153	505	62	103	173	173	143	201	23	122	201	39	153	211	70
96	1600014C10Rik	139	874	532	434	474	504	362	1105	270	774	1250	1117	645	290	332
97	1600014C23Rik	5	0	0	0	0	0	0	0	0	0	0	1	0	5	0
98	1600014K23Rik	0	0	0	0	0	0	0	0	0	0	0	0	1	0	1
99	1600015I10Rik	0	0	0	0	0	0	47	3	28	0	0	0	0	7	0
100	1600016N20Rik	8	0	0	8	0	0	0	18	0	0	0	2	0	2	0
101	1600019K03Rik	0	0	0	1	4	0	0	0	0	0	0	0	0	0	0
102	1600020E01Rik	65	3	74	8	21	27	18	25	0	27	20	159	1	0	4
103	1600023N17Rik	10	0	0	0	0	0	0	0	0	7	0	0	0	3	0
104	1600025M17Rik	0	0	0	0	0	0	0	0	0	0	1	0	0	0	0
105	1600029D21Rik	1	0	1	0	0	8	0	5	0	0	0	5	0	2	0
106	1600029I14Rik	3	0	0	0	0	0	0	0	0	1	37	0	2	0	1
107	1600029O15Rik	2	1	0	0	0	59	0	0	2	0	0	4	0	0	0
108	1700001C02Rik	0	0	0	0	0	0	0	0	0	0	0	0	0	0	0
109	1700001C19Rik	2	0	0	32	0	19	8	0	23	0	0	0	72	44	0
110	1700001D01Rik	0	6	0	0	0	0	2	0	0	1	0	0	0	0	0
111	1700001F09Rik	0	0	0	64	0	0	2	0	0	0	0	0	2	10	0
112	1700001G11Rik	0	0	0	0	0	0	0	0	0	0	0	0	1	10	0
113	1700001G17Rik	1	0	0	0	0	5	76	3	0	10	0	0	0	0	2
114	1700001J03Rik	0	0	9	0	0	0	0	0	0	4	0	0	9	0	0
115	1700001J11Rik	14	0	17	26	3	6	1	0	0	1	3	0	16	89	6
116	1700001K19Rik	18	0	3	0	0	1	48	27	0	2	0	0	0	0	0
117	1700001K23Rik	1	0	0	0	0	0	0	0	0	1	0	0	0	0	6
118	1700001L05Rik	32	19	11	25	1	5	20	4	24	43	76	50	174	49	32
119	1700001L19Rik	18	0	0	3	0	12	0	1	0	0	0	16	0	1	2
120	1700001O22Rik	21	3	0	0	0	0	0	0	3	0	0	0	0	0	0
121	1700001P01Rik	0	0	0	0	0	0	1	22	0	0	0	5	1	0	4
122	1700003C15Rik	0	0	11	0	28	0	1	0	0	0	0	0	2	0	0
123	1700003D09Rik	0	0	0	0	0	0	0	0	0	0	0	0	0	0	0
124	1700003E16Rik	60	0	0	0	3	0	0	0	0	0	13	0	0	0	0
125	1700003F12Rik	4	0	0	0	0	1	9	0	0	0	11	0	0	0	0
126	1700003F17Rik	0	0	0	0	0	0	0	0	0	0	5	0	1	0	0
127	1700003G13Rik	0	0	8	0	0	0	0	2	0	0	0	0	0	0	0
128	1700003G18Rik	0	0	0	1	0	0	0	0	0	0	5	0	0	0	0
129	1700003H04Rik	1	0	0	0	0	0	0	0	0	0	0	0	0	0	0
130	1700003L19Rik	0	0	0	0	0	0	0	0	0	1	0	0	0	0	0
131	1700003M02Rik	61	1	10	36	0	0	3	0	0	0	0	16	1	0	2
132	1700003M07Rik	3	0	68	2	0	0	0	0	0	0	0	1	0	0	0
133	1700003P14Rik	0	0	0	0	2	0	0	0	0	5	0	0	0	1	0
134	1700006A11Rik	0	0	0	8	3	0	0	0	0	0	2	3	10	20	0
135	1700006E09Rik	0	0	0	0	0	0	0	0	0	0	0	4	0	0	0
136	1700006F04Rik	0	0	0	8	0	0	0	0	0	0	0	0	0	0	0
137	1700006H21Rik	0	0	0	0	0	0	0	0	0	0	10	2	0	1	0
138	1700007B14Rik	0	0	0	0	3	7	0	1	0	1	0	5	0	0	0
139	1700007F19Rik	1	0	0	0	0	0	0	0	0	0	0	0	5	0	0
140	1700007G11Rik	0	0	0	0	0	0	0	0	0	0	6	0	0	1	0
141	1700007J10Rik	24	20	24	0	0	3	0	10	27	21	0	1	1	1	9
142	1700007K09Rik	0	0	16	0	2	0	1	0	0	0	0	0	0	0	0
143	1700007K13Rik	3	0	0	0	0	0	0	0	0	0	0	0	0	0	0
144	1700007L15Rik	46	13	6	211	0	17	0	76	0	0	24	0	46	8	3
145	1700007P06Rik	0	0	1	23	0	0	2	0	0	1	6	0	0	27	0
146	1700008A04Rik	0	0	3	0	0	0	0	0	0	0	0	8	1	0	0
147	1700008F21Rik	0	0	0	2	15	0	0	0	0	0	5	0	0	1	4
148	1700008I05Rik	0	0	0	0	0	0	0	0	0	0	0	1	0	0	0
149	1700008J07Rik	92	37	30	53	36	16	45	125	68	54	6	23	29	44	88
150	1700008K24Rik	15	0	0	4	0	0	0	0	0	0	0	0	0	3	0
151	1700008O03Rik	15	0	22	6	0	1	27	0	0	6	64	0	12	2	5
152	1700008P02Rik	0	0	0	2	7	0	44	0	0	0	2	0	0	53	0
153	1700009C05Rik	0	0	0	0	0	0	0	0	0	0	0	0	0	0	0
154	1700009J07Rik	8	0	0	64	5	4	15	7	0	9	4	0	70	5	32
155	1700009N14Rik	0	0	0	2	0	0	0	0	0	0	1	1	2	0	0
156	1700009P17Rik	1	24	3	31	11	5	3	3	0	0	15	0	0	31	0
157	1700010B08Rik	0	0	0	1	0	0	0	0	0	0	17	0	0	0	0
158	1700010D01Rik	0	0	180	0	0	1	0	0	0	0	0	0	0	0	0
159	1700010I02Rik	0	0	0	0	0	0	0	0	0	0	0	0	0	0	0
160	1700010I14Rik	1	2	4	1	9	0	19	0	0	6	5	0	22	0	20
161	1700010J16Rik	0	0	0	0	4	7	0	0	0	0	4	0	0	0	0
162	1700010K23Rik	0	0	0	0	0	0	0	0	0	0	0	0	0	0	0
163	1700011A15Rik	0	0	0	0	0	12	1	0	0	0	0	0	0	11	0
164	1700011B04Rik	0	0	0	1	0	0	0	0	0	10	83	6	0	0	0
165	1700011E24Rik	0	0	0	13	0	0	0	0	0	0	0	0	1	0	0
166	1700011H14Rik	0	0	0	0	0	0	0	0	0	0	0	0	0	0	0
167	1700011I03Rik	1	0	0	1	0	0	1	4	0	14	0	2	2	0	0
168	1700011J10Rik	16	0	1	3	5	19	15	3	4	13	19	1	0	26	34
169	1700011L22Rik	0	38	0	0	0	1	0	9	0	2	5	4	0	4	0
170	1700011M02Rik	0	0	0	8	0	0	0	0	0	0	0	0	0	0	0
171	1700012A03Rik	0	0	0	0	0	0	2	0	0	4	0	0	6	0	0
172	1700012B07Rik	0	0	0	1	3	0	0	0	0	0	0	7	3	2	0
173	1700012B09Rik	0	0	0	0	1	0	0	0	0	23	0	3	0	0	0
174	1700012B15Rik	113	94	31	44	12	51	34	58	0	20	82	15	118	6	8
175	1700012D01Rik	0	1	11	0	42	26	1	33	2	1	3	1	14	0	0
176	1700012D14Rik	8	2	7	1	3	13	0	16	1	1	1	7	7	0	0
177	1700012I11Rik	0	0	0	0	0	0	1	0	0	0	0	7	0	0	0
178	1700012L04Rik	0	0	0	0	0	0	0	0	0	0	0	0	0	0	0
179	1700012P22Rik	0	0	0	8	0	0	0	0	0	0	1	0	0	2	0
180	1700013D24Rik	0	0	0	0	0	0	0	0	0	0	0	0	0	0	0
181	1700013F07Rik	1	0	1	0	0	2	0	0	0	0	0	1	0	0	0
182	1700013G23Rik	14	0	0	0	0	0	2	0	0	0	1	0	0	0	0
183	1700013G24Rik	0	0	0	0	0	0	0	0	0	0	1	0	0	0	0
184	1700013H16Rik	0	0	0	0	10	0	0	0	0	0	0	0	0	0	0
185	1700015E13Rik	1	6	23	11	1	11	0	7	0	0	0	2	2	0	0
186	1700015F17Rik	0	0	18	0	0	0	0	0	0	0	0	0	0	0	0
187	1700015G11Rik	0	0	0	0	0	0	0	0	0	0	0	0	0	0	0
188	1700016C15Rik	0	0	0	4	0	0	0	0	0	3	0	0	0	0	0
189	1700016D06Rik	0	0	0	0	0	0	18	0	0	0	0	0	0	0	0
190	1700016G22Rik	0	0	69	0	0	2	17	8	0	0	0	28	6	2	0
191	1700016H13Rik	0	0	0	0	0	0	0	0	0	0	0	0	0	0	0
192	1700016K19Rik	0	0	0	0	0	0	0	1	0	0	0	0	0	0	8
193	1700016L04Rik	3	0	0	0	0	0	0	0	0	0	0	0	0	0	0
194	1700016L21Rik	0	0	0	0	0	0	0	0	0	0	0	0	0	0	0
195	1700016P04Rik	0	0	0	0	14	0	0	0	0	0	0	0	0	0	0
196	1700017B05Rik	524	3780	2429	4204	2735	2458	2771	1964	2368	2054	1866	2077	3034	1431	1722
197	1700017D01Rik	0	0	0	8	0	0	0	0	0	0	0	14	0	8	0
198	1700017G19Rik	0	0	19	4	0	3	33	0	0	5	0	3	0	3	0
199	1700017J07Rik	0	0	6	0	29	0	1	1	0	0	0	0	0	0	1
200	1700017N19Rik	0	0	0	0	0	0	0	2	0	7	0	0	2	0	0
201	1700018A04Rik	0	0	0	1	0	0	0	0	0	1	0	0	0	0	0
202	1700018B08Rik	0	0	0	0	0	0	0	0	0	0	0	0	5	0	0
203	1700018B24Rik	0	0	48	0	2	2	0	0	0	0	4	0	1	13	1
204	1700018C11Rik	1	0	0	0	0	0	0	0	0	0	5	1	0	0	0
205	1700018F24Rik	0	0	1	0	0	0	0	0	0	0	0	0	0	0	0
206	1700018G05Rik	3	0	0	0	1	0	0	0	1	0	0	17	0	0	0
207	1700018L02Rik	28	0	2	0	0	6	1	0	0	0	0	0	12	2	1
208	1700019A02Rik	0	26	0	0	0	0	0	0	0	0	0	0	1	0	0
209	1700019B03Rik	9	0	0	0	0	0	4	0	0	0	32	8	0	9	0
210	1700019B21Rik	0	0	0	0	13	0	0	0	0	10	7	3	4	1	1
211	1700019D03Rik	32	1	0	1	0	8	0	0	0	1	0	0	0	0	0
212	1700019E08Rik	0	0	0	0	0	0	0	0	0	0	0	0	0	0	0
213	1700019G17Rik	11	0	0	16	0	0	0	7	0	0	0	0	0	2	0
214	1700019G24Rik	0	0	0	0	0	1	0	0	0	0	0	0	0	0	0
215	1700019L03Rik	25	0	12	12	0	1	2	0	0	0	8	0	0	0	1
216	1700019M22Rik	0	0	0	0	0	0	0	0	0	0	0	0	0	0	0
217	1700019N19Rik	0	0	0	21	0	0	0	0	0	0	0	0	0	0	0
218	1700019O17Rik	0	0	0	0	0	0	0	1	0	0	0	0	0	2	0
219	1700020A23Rik	1	0	0	0	0	0	0	0	0	0	0	0	117	0	1
220	1700020D05Rik	29	0	0	23	1	0	12	0	2	6	0	0	0	0	0
221	1700020G17Rik	0	0	0	0	1	3	0	0	0	0	0	0	0	1	0
222	1700020I14Rik	1046	80	73	124	41	174	251	227	41	122	118	125	177	41	179
223	1700020L24Rik	8	0	0	0	0	0	3	0	0	2	0	0	0	15	0
224	1700020M21Rik	0	0	0	0	0	4	0	0	0	0	0	0	0	0	0
225	1700020N01Rik	0	0	0	0	2	1	0	4	1	0	0	13	2	10	0
226	1700020N15Rik	0	0	0	0	0	1	0	0	0	0	0	0	0	1	0
227	1700020N18Rik	0	0	0	0	0	0	0	0	0	0	0	0	0	1	0
228	1700021F05Rik	51	28	31	0	6	27	27	51	0	33	40	2	55	18	0
229	1700021F07Rik	0	0	1	0	0	0	0	0	0	0	0	11	0	0	0
230	1700021K19Rik	388	910	381	350	188	198	204	192	252	153	358	238	296	216	94
231	1700021N21Rik	2	0	0	0	0	0	0	0	0	0	0	0	0	0	0
232	1700022A21Rik	0	0	0	0	0	0	0	1	31	0	0	0	0	0	0
233	1700022A22Rik	0	0	0	0	0	0	0	0	0	0	1	0	11	7	0
234	1700022E09Rik	0	0	0	0	0	0	0	0	0	0	0	0	0	2	0
235	1700022H16Rik	0	0	0	0	0	0	0	0	0	0	0	0	0	0	0
236	1700022I11Rik	17	230	0	32	0	0	3	0	0	1	6	38	106	53	0
237	1700022P22Rik	4	0	0	0	0	0	0	0	0	0	0	0	0	0	0
238	1700023A16Rik	0	0	0	0	0	0	0	0	6	0	0	0	1	0	24
239	1700023C21Rik	0	0	0	0	0	0	0	0	0	0	0	0	3	0	0
240	1700023E05Rik	0	0	0	0	0	0	0	0	0	1	0	0	1	0	0
241	1700023F02Rik	0	0	0	0	0	0	0	0	0	0	0	1	0	0	0
242	1700023F06Rik	6	0	0	0	2	6	1	4	1	0	0	7	16	0	11
243	1700023L04Rik	5	58	0	0	0	0	0	0	0	0	0	0	0	1	0
244	1700024B18Rik	0	0	0	0	0	0	0	0	0	0	0	0	0	0	0
245	1700024F13Rik	5	0	0	8	11	0	0	4	0	0	0	0	0	0	2
246	1700024G13Rik	0	0	0	0	0	2	0	0	0	0	0	0	0	0	0
247	1700024P03Rik	0	0	38	0	0	5	4	0	11	7	0	0	0	0	18
248	1700024P04Rik	0	0	0	0	0	0	0	0	0	0	0	0	0	2	0
249	1700024P16Rik	3	0	0	4	0	2	2	6	0	0	1	0	3	10	0
250	1700025B11Rik	0	0	0	17	0	0	0	0	0	3	0	1	0	5	0
251	1700025C18Rik	0	0	0	0	0	0	17	4	0	0	0	6	0	0	0
252	1700025E21Rik	0	0	0	0	0	0	0	0	0	0	0	0	0	0	0
253	1700025F22Rik	0	0	0	2	0	0	0	0	0	0	0	0	0	0	0
254	1700025F24Rik	0	0	0	0	7	2	3	0	0	0	0	0	0	0	0
255	1700025G04Rik	703	49	417	25	55	46	20	122	35	71	76	320	144	39	15
256	1700025K24Rik	0	0	0	0	0	0	0	0	0	0	0	0	0	0	0
257	1700025M24Rik	7	0	0	0	0	0	0	0	0	0	0	0	1	1	0
258	1700025N23Rik	0	19	5	16	13	5	5	46	0	12	0	0	12	0	8
259	1700026D08Rik	10	0	0	0	0	0	0	0	0	0	0	0	7	8	0
260	1700026D11Rik	0	0	1	0	0	0	0	0	0	0	0	0	0	0	0
261	1700026F02Rik	1	0	0	0	0	0	0	0	0	0	0	0	0	0	0
262	1700026L06Rik	1	0	0	4	1	0	0	0	0	5	4	0	0	0	0
263	1700027A15Rik	0	2	0	8	0	7	0	0	0	0	8	0	0	0	1
264	1700027F09Rik	0	0	0	0	2	0	0	0	0	0	0	0	0	0	0
265	1700027H10Rik	0	0	0	0	0	0	0	0	0	0	0	0	2	0	0
266	1700027I24Rik	0	0	0	0	7	0	0	0	0	0	0	0	0	0	0
267	1700027J07Rik	0	0	22	0	0	3	9	0	0	0	0	0	0	2	0
268	1700028B04Rik	0	0	0	0	0	0	0	0	0	0	0	0	0	0	0
269	1700028D13Rik	0	0	21	4	0	0	0	0	0	0	0	0	0	0	0
270	1700028E10Rik	22	34	0	24	11	2	10	8	7	2	0	49	5	42	1
271	1700028I16Rik	0	0	0	0	0	3	0	0	0	0	0	0	0	0	0
272	1700028J19Rik	0	0	7	0	34	8	0	3	0	0	0	29	2	6	0
273	1700028K03Rik	97	18	17	17	1	2	29	369	0	0	10	1	98	24	36
274	1700028M03Rik	0	0	0	0	0	0	0	0	0	0	0	0	0	0	0
275	1700028P14Rik	2	0	0	0	0	0	0	0	0	1	0	0	0	1	0
276	1700028P15Rik	0	0	6	1	0	0	0	0	2	0	0	0	0	0	0
277	1700029B22Rik	0	0	0	1	0	1	0	0	0	2	0	0	1	4	0
278	1700029F12Rik	0	0	0	0	6	0	0	0	0	0	5	6	26	13	0
279	1700029H14Rik	9	0	0	12	10	0	0	0	0	1	4	0	0	0	0
280	1700029I15Rik	8	0	0	9	0	0	24	0	0	6	6	0	0	0	0
281	1700029J03Rik	0	0	0	0	0	0	0	0	0	3	0	0	0	0	0
282	1700029J07Rik	142	53	0	1	2	13	2	31	66	2	0	0	42	8	0
283	1700029M20Rik	0	0	0	1	0	0	0	0	1	0	0	1	0	9	12
284	1700029N11Rik	0	0	0	0	0	0	0	0	0	0	0	0	0	0	0
285	1700029P11Rik	1	0	7	0	0	0	0	0	0	0	20	0	0	33	0
286	1700030A11Rik	0	0	0	0	0	0	2	0	0	0	0	4	2	0	7
287	1700030C10Rik	26	0	0	0	0	1	1	1	2	0	0	0	6	13	17
288	1700030F04Rik	0	0	0	0	0	0	0	0	0	0	0	0	0	0	0
289	1700030F18Rik	0	0	0	0	0	0	0	0	0	0	0	0	0	0	0
290	1700030J22Rik	203	0	0	5	7	0	43	24	0	99	33	0	1	48	47
291	1700030K09Rik	70	0	2	90	67	43	35	20	11	2	35	16	11	3	8
292	1700030L20Rik	63	146	92	108	66	94	102	93	133	70	97	153	102	63	88
293	1700030M09Rik	0	0	0	0	0	0	0	0	0	0	0	0	0	0	0
294	1700030N03Rik	0	0	0	0	0	0	0	0	0	0	0	0	1	0	0
295	1700030O20Rik	0	0	0	0	0	0	0	0	0	0	0	0	0	0	0
296	1700031A10Rik	0	0	11	18	0	0	0	0	0	0	0	0	0	2	0
297	1700031F05Rik	0	0	0	1	0	4	0	6	0	0	0	0	0	1	0
298	1700031M16Rik	0	0	0	0	0	0	0	0	0	0	0	2	0	0	0
299	1700031P21Rik	0	0	0	3	0	0	0	0	0	0	0	0	0	0	0
300	1700034E13Rik	0	0	0	0	1	0	0	0	0	0	0	0	0	0	10
301	1700034F02Rik	1	0	3	1	0	0	0	2	5	0	0	0	0	3	0
302	1700034G24Rik	0	0	0	0	0	0	0	0	0	1	0	11	0	0	0
303	1700034H15Rik	41	10	19	177	0	2	2	12	4	14	0	56	263	4	35
304	1700034I23Rik	8	21	44	18	0	1	6	10	0	28	1	0	0	10	3
305	1700034J05Rik	1	0	1	12	4	0	3	24	0	10	0	0	1	0	7
306	1700034K08Rik	0	0	0	1	0	0	0	0	0	0	0	0	0	0	0
307	1700034O15Rik	0	0	6	0	27	0	1	0	0	0	0	0	0	3	0
308	1700034P13Rik	0	0	0	0	0	0	2	0	0	1	0	0	0	2	0
309	1700036G14Rik	0	0	0	0	0	0	0	0	0	0	0	0	0	0	0
310	1700037C18Rik	12	0	205	1	0	2	2	2	0	1	1	1	67	4	10
311	1700037H04Rik	70	1	17	188	19	75	65	11	3	34	9	70	25	1	54
312	1700039E15Rik	1	0	143	118	3	1	0	2	0	0	0	0	0	24	17
313	1700039E22Rik	0	0	0	0	0	0	0	0	0	0	0	0	0	0	0
314	1700040L02Rik	0	0	0	31	0	0	0	13	0	1	0	0	9	0	0
315	1700040N02Rik	0	0	0	0	0	0	0	11	0	0	0	0	0	0	0
316	1700041C23Rik	0	0	0	0	0	0	0	0	0	0	0	0	0	0	0
317	1700041M19Rik	0	0	0	16	0	0	0	0	0	0	0	0	9	20	0
318	1700042B14Rik	0	0	0	3	0	1	0	0	0	0	0	0	1	1	0
319	1700042G07Rik	0	0	0	0	0	0	0	0	0	0	0	0	0	0	0
320	1700042G15Rik	0	0	0	0	0	0	1	0	0	0	0	0	0	1	0
321	1700042O10Rik	0	0	0	115	0	0	0	0	0	0	0	0	0	0	0
322	1700044C05Rik	0	0	0	8	0	0	0	0	0	0	0	0	0	0	0
323	1700044K03Rik	0	0	0	0	0	0	0	0	0	0	0	0	111	0	0
324	1700045H11Rik	0	0	0	0	0	0	0	0	0	0	0	0	0	0	0
325	1700045I19Rik	2	0	0	0	1	0	0	0	0	0	0	0	0	0	14
326	1700046C09Rik	0	0	0	0	0	0	2	0	0	3	0	0	11	0	0
327	1700047E10Rik	0	1	7	1	1	0	1	0	0	0	0	1	1	1	0
328	1700047G03Rik	0	0	0	0	3	0	11	0	0	1	1	5	7	1	0
329	1700047I17Rik2	0	0	0	0	0	0	0	0	0	0	0	0	0	0	0
330	1700047L14Rik	0	0	0	4	2	0	0	0	0	0	0	0	0	1	0
331	1700047M11Rik	2	0	7	5	0	0	0	0	0	0	4	0	0	0	0
332	1700048M11Rik	1	0	17	5	1	13	11	0	1	2	0	0	0	0	3
333	1700048O20Rik	180	3	7	4	0	0	6	60	1	10	35	6	4	3	2
334	1700049E15Rik	0	0	50	0	0	1	0	0	0	0	0	39	0	0	0
335	1700049E22Rik	0	0	0	0	0	0	0	0	0	0	0	0	0	11	0
336	1700049G17Rik	195	221	39	51	49	41	46	80	132	40	317	145	114	70	21
337	1700049L16Rik	0	0	0	0	0	0	0	0	0	0	0	0	0	0	0
338	1700051A21Rik	0	0	0	0	0	0	0	0	6	0	0	0	4	0	0
339	1700052I22Rik	0	0	7	20	0	2	2	0	0	0	0	0	0	0	0
340	1700052K11Rik	82	114	135	115	2	46	1	10	3	25	41	22	26	9	3
341	1700052N19Rik	153	85	34	21	47	42	24	139	193	35	105	3	57	176	66
342	1700054A03Rik	2	0	51	0	0	0	0	0	0	0	0	0	0	0	0
343	1700054K19Rik	0	0	0	0	0	0	0	0	0	0	0	0	0	0	0
344	1700054M17Rik	1	0	0	0	0	0	0	0	0	0	0	0	0	0	0
345	1700054O13Rik	0	0	0	0	0	0	0	0	0	0	0	0	0	0	0
346	1700055C04Rik	0	0	0	0	0	0	0	0	0	1	0	0	0	0	0
347	1700055N04Rik	0	0	4	0	0	0	0	1	0	0	0	38	8	30	0
348	1700056E22Rik	0	8	0	7	1	0	0	1	16	1	0	1	0	1	0
349	1700057G04Rik	0	0	0	0	0	0	0	0	0	0	0	0	0	0	0
350	1700057H15Rik	0	0	0	0	0	0	0	0	0	0	0	0	0	0	0
351	1700058G18Rik	0	0	0	0	0	0	0	0	0	0	0	0	0	0	0
352	1700060C16Rik	0	0	0	0	0	0	0	0	0	0	0	0	0	0	0
353	1700060C20Rik	0	0	0	0	0	0	0	0	0	0	0	0	0	0	0
354	1700061F12Rik	0	0	0	0	0	0	0	0	0	0	0	0	10	7	0
355	1700061G19Rik	9	0	28	0	0	6	2	12	0	6	8	2	64	41	4
356	1700061I17Rik	9	0	2	0	0	0	0	0	0	0	0	0	0	9	0
357	1700063A18Rik	0	0	1	0	0	0	0	0	0	0	0	0	0	0	0
358	1700063D05Rik	0	0	4	26	20	7	4	0	9	1	6	2	2	6	6
359	1700063O14Rik	0	0	0	6	0	0	0	0	0	0	0	0	0	0	0
360	1700064J06Rik	0	0	0	0	0	0	0	0	0	0	0	0	0	0	0
361	1700064M15Rik	0	0	0	0	0	0	0	0	0	2	0	0	0	0	0
362	1700065D16Rik	0	0	0	0	0	4	0	0	0	2	0	0	0	0	0
363	1700065I16Rik	0	0	0	0	0	0	0	0	0	0	0	0	0	0	0
364	1700065I17Rik	0	0	1	0	0	0	0	0	0	0	0	0	0	2	0
365	1700065J11Rik	0	0	0	0	0	0	0	0	0	0	0	0	0	0	0
366	1700065J18Rik	0	0	0	0	0	0	0	0	0	0	0	0	0	0	0
367	1700065O20Rik	0	0	5	0	0	0	0	0	0	0	0	0	0	0	0
368	1700066B17Rik	0	0	0	0	0	0	0	0	0	0	0	0	0	0	0
369	1700066B19Rik	18	0	0	67	0	9	0	5	0	0	7	1	27	1	0
370	1700066J24Rik	103	1	71	90	131	42	47	1	0	33	46	0	45	33	16
371	1700066M21Rik	63	48	197	45	19	12	39	1	32	10	38	129	94	135	127
372	1700066N21Rik	0	0	0	3	0	0	0	0	0	0	0	0	0	0	1
373	1700066O22Rik	0	0	0	0	0	0	0	0	0	5	0	17	0	0	0
374	1700067G17Rik	0	0	0	0	0	3	67	0	0	0	0	0	0	0	0
375	1700067K01Rik	5	0	14	61	4	1	0	30	0	3	54	10	5	0	38
376	1700067P10Rik	0	0	0	3	0	0	1	0	0	0	0	0	0	0	0
377	1700069L16Rik	0	0	0	0	0	0	0	0	0	0	0	0	0	0	0
378	1700069P05Rik	0	0	0	0	0	0	0	0	0	0	0	0	0	1	0
379	1700071K01Rik	125	0	0	14	0	0	0	7	0	3	0	0	0	0	3
380	1700071M16Rik	27	0	182	16	25	17	1	49	2	4	1	16	9	0	7
381	1700072B07Rik	0	0	0	0	0	0	0	0	0	0	0	0	0	0	0
382	1700072O05Rik	0	0	0	0	0	0	0	0	0	0	0	0	0	0	0
383	1700073E17Rik	0	0	0	0	0	1	22	0	23	0	1	0	4	1	1
384	1700074H08Rik	0	0	0	0	0	0	0	0	0	0	0	0	0	0	0
385	1700074P13Rik	0	0	0	0	0	0	0	0	0	0	0	72	1	0	0
386	1700080E11Rik	0	0	0	0	0	1	0	0	0	0	0	0	0	0	0
387	1700080N15Rik	15	0	0	0	0	0	0	0	4	3	0	0	0	1	0
388	1700080O16Rik	0	0	0	1	0	0	0	0	0	0	0	3	0	34	0
389	1700081H04Rik	0	0	0	0	0	0	1	0	0	0	0	0	0	0	0
390	1700081H22Rik	0	0	0	0	0	0	0	0	0	0	0	0	0	0	0
391	1700084C01Rik	6	0	0	0	0	0	20	0	0	3	0	0	0	1	0
392	1700084E18Rik	4	0	0	0	2	0	0	0	0	0	1	0	0	0	0
393	1700084F23Rik	0	0	0	0	0	0	0	0	0	0	0	0	0	0	0
394	1700084J12Rik	1	0	0	0	0	0	0	0	0	0	0	0	0	0	0
395	1700085B03Rik	0	0	0	0	0	0	0	0	0	0	0	0	0	1	0
396	1700085C21Rik	10	0	0	0	0	0	4	0	0	0	0	0	1	0	0
397	1700086L19Rik	3	0	3	2	0	0	0	0	0	0	0	0	0	0	0
398	1700086O06Rik	17	0	13	0	0	23	55	2	0	12	8	45	4	2	4
399	1700088E04Rik	2	0	0	0	0	0	0	0	0	0	0	0	0	0	0
400	1700091E21Rik	0	0	0	2	0	0	0	0	0	0	0	10	0	0	0
401	1700091H14Rik	0	0	52	45	16	16	5	1	2	6	19	68	11	54	17
402	1700092C02Rik	0	0	0	0	0	0	0	0	0	0	0	0	0	0	0
403	1700092C10Rik	0	0	0	0	0	0	0	0	0	0	0	0	0	0	0
404	1700092E19Rik	0	0	0	0	77	0	0	0	0	19	5	0	0	0	0
405	1700092K14Rik	0	0	0	0	0	0	0	0	0	0	0	0	0	0	0
406	1700092M07Rik	31	0	0	0	22	12	0	0	44	0	0	0	37	6	1
407	1700093K21Rik	0	0	0	2	0	0	0	0	0	0	0	3	0	0	0
408	1700094D03Rik	100	12	216	58	138	199	71	100	49	69	11	212	126	74	115
409	1700094J05Rik	0	0	2	0	0	0	0	0	8	3	0	0	0	3	0
410	1700094M24Rik	0	0	16	0	11	0	0	0	0	0	2	0	0	0	6
411	1700095A21Rik	2	0	3	3	8	0	3	4	4	0	1	0	13	3	0
412	1700095B10Rik	0	0	0	0	0	0	0	0	0	0	16	0	0	0	0
413	1700095B22Rik	0	0	0	1	0	0	20	0	0	1	0	0	13	0	0
414	1700096J18Rik	1	0	0	0	0	1	0	0	0	0	1	33	0	0	0
415	1700096K18Rik	40	4	9	0	0	3	18	6	1	0	37	0	31	0	36
416	1700097N02Rik	0	0	0	0	0	0	0	0	0	0	1	0	1	0	0
417	1700100L14Rik	0	0	0	1	0	0	0	12	0	0	0	0	0	4	12
418	1700101E01Rik	1	0	5	34	0	4	0	30	0	0	0	0	0	1	0
419	1700101I11Rik	4	0	3	0	5	0	0	2	0	5	0	6	0	0	1
420	1700101O22Rik	0	0	0	0	0	0	0	0	0	0	0	0	0	0	1
421	1700102H20Rik	0	0	0	0	0	0	0	0	0	0	0	0	0	0	0
422	1700102P08Rik	34	0	17	28	0	0	11	26	2	0	0	0	0	3	7
423	1700104A03Rik	0	0	14	0	0	0	0	0	0	0	0	0	0	0	0
424	1700105P06Rik	0	0	0	0	0	0	0	0	0	0	0	0	0	0	0
425	1700106J16Rik	0	0	0	0	0	0	0	0	0	0	0	0	0	0	0
426	1700108F19Rik	0	0	0	0	0	2	0	0	0	0	0	25	0	0	0
427	1700108J01Rik	1	0	0	0	1	0	0	0	0	0	0	0	3	2	0
428	1700109F18Rik	0	0	0	0	0	0	0	0	0	0	0	0	0	0	0
429	1700109G14Rik	0	0	0	0	0	0	0	0	0	0	0	0	0	5	0
430	1700109G15Rik	0	0	0	0	0	0	1	0	0	0	0	0	0	0	0
431	1700109H08Rik	6	17	0	14	0	10	3	3	23	3	0	1	2	26	8
432	1700109I08Rik	0	0	0	0	0	0	0	0	0	4	0	0	0	0	0
433	1700110C19Rik	22	8	167	120	171	175	34	88	0	179	93	112	126	6	0
434	1700110I01Rik	0	0	0	0	0	0	0	0	0	0	0	0	0	0	8
435	1700110K17Rik	23	0	1	1	7	24	0	0	0	20	1	0	0	1	7
436	1700110M21Rik	4	0	0	337	0	15	7	0	0	0	25	0	38	2	3
437	1700111N16Rik	0	0	0	0	0	0	0	0	0	0	0	0	0	45	0
438	1700112E06Rik	13	63	8	4	22	9	4	1	10	65	22	22	46	2	30
439	1700112H15Rik	0	0	6	3	0	0	0	0	0	0	0	4	0	2	7
440	1700112J05Rik	0	0	0	0	0	0	0	0	1	0	0	0	0	0	0
441	1700113A16Rik	205	3	17	30	21	17	61	39	0	71	13	34	63	55	15
442	1700113H08Rik	0	0	0	0	0	3	0	0	0	0	0	0	0	3	0
443	1700119H24Rik	4	0	0	2	0	0	0	0	0	0	0	0	0	0	0
444	1700120C14Rik	0	0	0	0	0	0	0	0	0	0	0	0	0	0	0
445	1700120E14Rik	2	0	12	0	0	1	0	0	0	0	0	0	0	3	2
446	1700120G07Rik	3	0	0	0	0	0	1	0	0	3	0	0	0	0	0
447	1700120K04Rik	11	2	19	18	0	2	0	0	0	3	4	0	2	0	0
448	1700121L16Rik	0	0	0	0	0	0	0	0	0	0	0	0	0	0	0
449	1700121N20Rik	0	2	0	0	0	0	0	0	0	0	0	0	0	0	0
450	1700122O11Rik	0	0	14	0	0	0	0	4	0	1	0	7	0	0	0
451	1700123I01Rik	0	0	0	0	3	0	3	0	0	2	0	2	1	0	0
452	1700123K08Rik	0	0	0	0	0	0	0	0	0	0	0	7	0	0	0
453	1700123L14Rik	4	0	0	3	0	0	0	0	0	2	0	0	0	2	0
454	1700123M08Rik	9	0	0	0	0	0	13	2	0	18	0	4	23	5	9
455	1700123O12Rik	0	0	0	2	4	0	0	0	0	0	0	0	0	4	0
456	1700123O20Rik	95	41	71	115	37	93	142	94	107	153	132	388	66	16	38
457	1700123O21Rik	2	0	0	0	0	0	1	0	0	0	0	0	0	0	0
458	1700125G02Rik	0	0	1	0	0	0	1	0	0	0	0	0	0	3	0
459	1700125G22Rik	0	0	0	0	16	0	0	0	0	1	0	0	10	0	0
460	1700125H03Rik	0	0	0	3	5	4	1	0	0	0	5	0	0	0	0
461	1700125H20Rik	0	0	1	0	0	0	0	0	0	0	0	13	0	0	0
462	1700126H18Rik	0	0	0	0	0	1	0	0	0	0	2	0	0	0	0
463	1700128A07Rik	0	0	0	0	0	0	0	0	0	0	1	0	0	0	0
464	1700128F08Rik	2	0	5	0	89	14	0	4	0	0	1	0	4	3	1
465	1700129C05Rik	0	0	0	0	1	0	0	26	0	0	0	0	0	0	93
466	1810006J02Rik	0	0	0	14	0	23	0	0	0	0	0	0	11	0	0
467	1810007C17Rik	0	0	0	0	1	0	0	0	0	0	0	0	0	0	0
468	1810007D17Rik	0	0	58	0	0	0	0	0	0	0	0	0	0	0	0
469	1810007I06Rik	0	0	9	2	0	7	0	0	0	0	0	32	0	0	0
470	1810008I18Rik	0	0	0	6	0	0	0	0	0	0	0	0	0	0	0
471	1810009A15Rik	906	388	6	142	5	6	37	56	8	25	323	29	39	18	5
472	1810009J06Rik	0	0	0	0	0	0	0	0	0	0	0	0	0	0	0
473	1810010D01Rik	0	0	0	0	0	0	0	0	0	0	0	0	0	0	0
474	1810010H24Rik	47	0	0	32	1	3	3	1	0	8	0	0	0	10	4
475	1810011H11Rik	79	494	155	732	224	325	255	260	39	376	414	85	514	545	228
476	1810011O10Rik	61	129	251	980	194	482	421	182	381	603	96	201	325	77	142
477	1810012K16Rik	0	1	0	0	0	0	4	1	0	0	0	0	0	0	0
478	1810013A23Rik	7	0	1	0	2	4	4	0	0	6	0	8	4	1	1
479	1810013D10Rik	96	10	47	29	28	27	53	423	107	13	21	38	75	33	12
480	1810013L24Rik	756	702	662	811	781	898	852	943	418	875	1352	2442	1269	336	629
481	1810014B01Rik	34	102	96	34	7	32	23	51	74	23	0	18	15	14	45
482	1810018F18Rik	0	0	14	0	0	2	0	0	0	0	5	0	0	0	21
483	1810019D21Rik	0	0	2	0	0	0	0	0	0	0	0	0	0	5	0
484	1810019J16Rik	7	0	0	0	0	5	1	0	0	0	3	0	0	0	0
485	1810020O05Rik	0	0	0	0	0	0	0	0	0	0	0	0	0	0	0
486	1810021B22Rik	3	51	3	8	11	25	0	0	8	3	3	2	95	0	0
487	1810022K09Rik	17	49	36	51	34	20	43	53	39	15	36	6	9	1	13
488	1810024B03Rik	8	0	0	0	5	10	0	1	0	3	0	7	0	5	0
489	1810026B05Rik	170	194	113	166	81	61	89	140	78	99	282	84	229	104	79
490	1810026J23Rik	400	15	36	61	92	240	73	119	3	204	109	66	142	30	60
491	1810030O07Rik	415	960	209	380	531	672	473	597	571	463	618	259	537	202	611
492	1810032O08Rik	51	55	51	54	14	25	13	43	14	45	10	16	58	26	8
493	1810033B17Rik	38	141	41	3	5	53	1	40	3	143	42	79	69	28	13
494	1810034E14Rik	9	82	0	65	27	76	2	4	0	17	0	27	9	0	0
495	1810035I16Rik	0	0	1	0	0	0	0	0	0	0	0	0	0	0	0
496	1810037I17Rik	156	131	238	236	305	220	81	184	160	195	407	196	276	71	225
497	1810041L15Rik	938	8	28	9	0	1	1	1	6	4	3	24	29	0	8
498	1810043G02Rik	129	37	14	60	4	5	14	11	0	46	24	9	28	7	96
499	1810043H04Rik	54	63	35	34	26	5	0	7	0	11	25	9	4	3	9
500	1810044D09Rik	14	0	6	0	0	0	1	0	0	0	0	0	15	1	19
501	1810046K07Rik	0	0	0	0	2	0	0	0	0	0	0	21	0	1	0
502	1810053B23Rik	0	0	0	7	0	0	2	1	178	1	0	0	0	0	1
503	1810055G02Rik	231	250	6	11	61	41	34	237	0	64	18	51	99	1	219
504	1810058I24Rik	94	708	10	75	66	26	18	187	0	28	127	216	146	62	87
505	1810062G17Rik	0	0	0	4	0	1	0	4	0	0	0	0	0	3	0
506	1810062O18Rik	2	1	1	0	0	13	0	0	0	1	0	0	7	34	0
507	1810064F22Rik	3	0	0	0	0	1	1	0	2	0	0	7	0	3	1
508	1810065E05Rik	0	0	2	73	0	1	0	0	0	2	0	0	0	0	0
509	2010001E11Rik	0	0	3	2	0	20	3	0	0	10	5	0	0	3	2
510	2010001M06Rik	5	0	0	8	4	0	6	0	0	0	0	0	0	0	0
511	2010002M12Rik	2	0	34	1	9	22	6	2	0	51	11	0	68	2	3
512	2010003K11Rik	1	0	48	0	0	0	0	0	0	0	0	0	0	0	0
513	2010003O02Rik	3	6	11	6	9	7	9	4	5	7	10	8	19	10	4
514	2010005H15Rik	0	0	0	0	0	0	0	0	0	0	0	0	0	0	0
515	2010009K17Rik	6	0	0	0	0	0	2	0	22	0	0	0	0	0	0
516	2010010A06Rik	2	0	0	81	0	19	0	0	0	0	8	0	0	0	0
517	2010012O05Rik	137	4	241	107	109	135	38	261	0	72	116	109	286	50	38
518	2010015L04Rik	198	657	419	685	238	484	252	571	888	288	469	674	400	216	420
519	2010016I18Rik	0	1	0	10	0	0	0	0	0	1	0	0	11	0	0
520	2010106C02Rik	1	0	0	0	0	0	0	1	0	0	0	0	6	0	0
521	2010106E10Rik	0	0	0	0	0	0	0	0	0	0	0	0	0	0	0
522	2010107E04Rik	176	256	346	100	142	186	27	222	228	138	228	90	111	146	160
523	2010107G12Rik	2	0	0	1	0	2	0	0	0	0	3	0	5	3	0
524	2010107G23Rik	55	0	0	1	0	1	0	0	0	2	0	0	0	2	0
525	2010109A12Rik	4	0	0	0	1	9	1	2	0	0	0	0	0	0	1
526	2010109I03Rik	1	0	0	0	0	8	11	25	0	0	0	0	0	1	4
527	2010111I01Rik	122	420	53	30	17	171	84	16	2	41	131	133	189	17	132
528	2010204K13Rik	7	0	0	11	13	29	0	44	0	3	1	38	0	26	0
529	2010300C02Rik	1	28	0	22	5	2	0	2	0	0	21	23	237	28	0
530	2010308F09Rik	6	0	0	0	0	0	0	0	0	0	0	0	0	0	5
531	2010310C07Rik	1	0	49	1	3	11	0	4	0	5	0	2	13	4	13
532	2010315B03Rik	83	185	58	79	163	92	47	83	117	180	102	93	139	76	58
533	2010320M18Rik	31	0	2	6	13	0	5	24	0	9	2	66	9	0	1
534	2200002D01Rik	1	2	0	0	0	0	0	0	0	0	0	0	0	0	0
535	2200002J24Rik	0	0	0	0	0	0	0	0	0	0	0	0	12	0	0
536	2210010C04Rik	0	0	0	0	0	0	3	1	0	0	0	6	0	3	0
537	2210013O21Rik	77	121	27	9	71	6	97	24	31	38	118	43	222	73	165
538	2210015D19Rik	85	8	39	44	4	3	25	25	46	27	9	4	27	11	10
539	2210016F16Rik	150	242	83	479	277	245	179	406	40	237	81	355	291	139	106
540	2210016L21Rik	329	161	11	33	28	24	19	65	341	47	47	124	20	45	83
541	2210018M11Rik	1231	389	240	498	122	387	383	309	181	225	398	154	748	304	615
542	2210019I11Rik	0	0	1	3	0	0	1	0	0	0	0	0	0	7	0
543	2210039B01Rik	61	169	365	328	202	179	111	86	137	171	147	446	243	192	222
544	2210404J11Rik	136	313	10	167	64	129	66	5	91	51	170	72	66	85	214
545	2210404O07Rik	15	9	17	65	67	102	10	32	8	130	280	13	92	54	54
546	2210404O09Rik	10	23	6	2	15	1	3	19	14	0	1	7	44	1	4
547	2210407C18Rik	0	0	0	0	0	0	0	0	0	0	0	0	0	0	0
548	2210408F21Rik	3	1	1	9	1	3	10	4	0	0	33	10	9	1	0
549	2210408I21Rik	286	48	51	45	12	35	75	47	153	65	38	22	78	13	79
550	2210409D07Rik	6	0	0	1	0	0	0	13	0	0	0	0	0	1	0
551	2210409E12Rik	0	0	0	0	0	0	0	0	0	0	0	0	0	0	0
552	2210414B05Rik	0	0	0	0	0	0	0	0	0	1	0	0	0	1	1
553	2210416O15Rik	2	0	4	0	0	0	0	0	0	0	0	0	0	0	0
554	2210417A02Rik	0	0	0	128	3	0	0	0	399	0	0	1	0	11	1
555	2210417K05Rik	12	0	0	0	0	5	2	5	0	1	0	137	0	1	0
556	2210420H20Rik	0	0	0	0	0	0	0	0	0	0	4	0	3	7	3
557	2300002M23Rik	0	0	0	0	0	0	0	0	0	0	0	2	0	0	39
558	2300003K06Rik	0	0	0	0	0	0	0	0	0	0	0	0	0	2	0
559	2300005B03Rik	0	0	0	0	0	0	0	0	0	0	0	0	16	0	0
560	2300009A05Rik	40	17	10	15	48	8	11	0	0	2	12	8	18	1	9
561	2310001H17Rik	8	0	80	13	52	16	106	13	119	11	59	127	2	1	28
562	2310001K24Rik	0	0	0	0	0	0	0	0	0	0	0	0	0	0	0
563	2310002D06Rik	0	0	0	0	0	0	0	0	0	0	0	0	0	72	0
564	2310002F09Rik	0	0	1	2	4	0	0	5	0	0	1	0	0	0	29
565	2310002J15Rik	0	0	0	0	0	0	0	0	0	0	0	0	0	0	0
566	2310002L09Rik	0	0	0	1	0	0	2	0	0	0	18	0	0	0	0
567	2310003H01Rik	138	292	28	273	16	46	64	0	105	46	118	21	54	51	34
568	2310005A03Rik	0	0	1	0	0	0	0	0	0	0	0	0	0	0	0
569	2310005E17Rik	0	0	0	0	0	0	0	0	0	0	0	0	2	0	0
570	2310005G13Rik	0	0	0	0	0	0	1	0	0	0	0	0	0	4	0
571	2310007B03Rik	0	0	14	0	5	2	0	0	0	0	3	11	0	0	0
572	2310007L24Rik	0	0	0	0	0	0	0	0	0	0	0	0	0	0	2
573	2310008H04Rik	80	91	68	146	52	202	157	151	190	279	100	120	142	31	328
574	2310008H09Rik	614	115	111	204	308	326	126	128	76	491	227	213	531	296	175
575	2310008N11Rik	0	1	3	0	3	0	5	0	0	0	0	0	0	0	13
576	2310009A05Rik	45	1	9	10	7	17	44	52	137	26	49	0	52	5	27
577	2310009B15Rik	53	22	8	6	4	0	0	4	0	6	101	5	4	32	9
578	2310010J17Rik	3	1	10	0	1	2	1	5	8	8	0	0	2	0	0
579	2310010M20Rik	35	101	68	78	62	91	54	44	123	80	62	45	74	67	59
580	2310011J03Rik	54	22	58	163	44	36	34	73	6	118	129	82	61	23	119
581	2310014F07Rik	0	0	0	0	0	0	1	0	0	0	0	0	0	12	0
582	2310014L17Rik	4	1	0	0	0	44	0	0	0	2	40	19	3	0	5
583	2310015A10Rik	358	1046	184	332	116	140	232	440	82	242	138	144	240	55	97
584	2310015B20Rik	0	0	0	0	0	0	0	0	0	0	0	0	0	0	0
585	2310015D24Rik	0	0	2	0	0	0	0	0	0	0	0	48	0	1	0
586	2310016D03Rik	0	0	1	0	0	15	0	0	5	0	1	0	15	10	1
587	2310020H05Rik	0	0	0	0	0	0	0	0	0	0	0	0	0	0	0
588	2310022A10Rik	119	401	87	149	58	21	76	96	162	57	175	87	117	62	217
589	2310022B05Rik	294	64	113	184	34	63	57	104	87	88	41	17	20	31	32
590	2310030A07Rik	202	139	0	0	1	1	0	0	0	0	0	1	0	7	0
591	2310030G06Rik	15	0	0	0	0	0	0	0	0	0	27	0	0	0	0
592	2310033P09Rik	102	122	21	274	109	110	73	136	36	192	20	122	204	159	11
593	2310034C09Rik	0	0	0	0	0	0	0	0	0	6	0	14	0	1	0
594	2310034G01Rik	1	0	0	0	0	0	0	0	1	4	2	0	48	0	0
595	2310034O05Rik	2	0	0	113	0	2	0	0	0	2	15	44	9	0	0
596	2310035C23Rik	704	585	424	340	561	374	444	710	541	547	551	656	575	303	500
597	2310036O22Rik	294	338	100	155	162	177	127	250	26	253	365	238	400	120	273
598	2310039H08Rik	47	2	10	3	16	3	1	0	0	7	2	15	4	6	10
599	2310039L15Rik	57	216	173	67	123	94	77	91	121	79	168	129	115	96	112
600	2310040G24Rik	0	100	16	21	24	117	12	2	7	29	0	0	1	2	49
601	2310042D19Rik	54	29	21	24	24	22	0	42	6	64	8	1	0	6	29
602	2310042E22Rik	0	0	6	0	0	0	0	0	0	0	3	0	101	17	0
603	2310043L19Rik	0	0	0	1	0	0	0	0	0	0	1	0	0	0	0
604	2310043O21Rik	0	0	0	0	0	1	0	9	0	1	0	0	0	0	0
605	2310044G17Rik	1151	222	65	199	101	105	97	195	153	38	144	46	76	42	55
606	2310045N01Rik	111	353	535	242	71	102	76	146	47	163	112	49	376	105	163
607	2310047M10Rik	132	117	194	142	22	120	164	286	204	179	42	113	100	2	76
608	2310050B05Rik	0	0	0	0	0	0	1	0	0	0	2	0	0	0	0
609	2310050C09Rik	0	0	0	0	0	0	0	0	0	0	1	0	0	0	4
610	2310057J18Rik	0	0	0	0	0	4	0	0	0	0	0	0	2	0	1
611	2310057M21Rik	133	10	3	47	23	23	51	7	1	51	34	24	14	20	146
612	2310057N15Rik	0	0	0	0	0	0	27	0	0	0	0	0	0	0	0
613	2310061I04Rik	212	44	47	64	124	52	53	145	80	35	10	246	58	59	16
614	2310061J03Rik	15	0	11	8	0	4	54	20	98	13	17	10	0	1	0
615	2310061N02Rik	0	0	3	0	0	0	0	0	0	0	0	0	0	0	0
616	2310065F04Rik	0	0	0	0	0	0	0	0	0	0	8	0	0	0	0
617	2310067B10Rik	666	1135	384	505	164	166	518	530	262	492	403	351	354	178	348
618	2310068J16Rik	3	0	2	4	12	2	3	1	0	0	0	0	0	0	0
619	2310069B03Rik	0	0	4	0	0	0	14	0	0	0	0	0	0	0	3
620	2310069G16Rik	15	0	0	0	0	0	0	0	0	0	31	0	1	1	3
621	2310079G19Rik	0	0	0	0	0	0	0	0	0	0	0	0	52	0	0
622	2310081J21Rik	0	0	0	0	0	0	0	0	0	0	0	0	0	0	0
623	2410002F23Rik	292	272	48	131	79	194	56	129	34	114	403	245	189	88	122
624	2410003L11Rik	0	182	0	45	11	16	11	0	1	6	0	9	0	0	0
625	2410004B18Rik	67	237	136	40	17	3	97	11	310	218	110	28	33	87	184
626	2410004I01Rik	0	0	0	1	0	0	0	11	0	0	2	0	0	0	0
627	2410004N09Rik	34	3	13	16	6	0	22	5	7	59	18	10	45	15	7
628	2410004P03Rik	0	0	10	0	0	20	0	10	0	0	0	1	273	8	0
629	2410006H16Rik	141	382	393	196	103	203	170	316	99	161	130	431	301	85	214
630	2410007B07Rik	1	0	0	0	0	0	2	0	0	0	0	0	0	1	0
631	2410012E07Rik	0	0	0	0	0	0	2	0	0	0	0	0	0	0	2
632	2410012M07Rik	0	0	0	0	0	0	0	0	0	0	0	0	0	2	0
633	2410015M20Rik	110	192	60	127	43	6	36	24	29	106	36	35	197	1	49
634	2410016O06Rik	71	628	192	241	129	382	328	120	469	115	164	87	103	126	292
635	2410017I17Rik	0	0	0	0	0	0	0	0	0	0	0	0	0	0	0
636	2410018L13Rik	218	1	1	24	2	8	5	0	15	13	10	0	8	16	20
637	2410018M08Rik	11	0	28	2	18	2	119	106	1	24	0	1	25	59	35
638	2410021H03Rik	41	73	1	0	0	11	4	0	1	0	0	1	1	13	3
639	2410057H14Rik	0	0	0	0	0	0	0	0	0	0	0	0	0	0	0
640	2410066E13Rik	175	1	92	4	4	3	3	0	36	43	4	23	13	47	1
641	2410076I21Rik	28	140	25	12	54	54	20	21	9	80	34	30	33	22	52
642	2410088K16Rik	0	0	0	0	0	0	0	0	0	0	0	0	0	0	0
643	2410089E03Rik	920	197	120	361	295	139	240	212	87	305	126	288	590	272	130
644	2410114N07Rik	0	0	0	0	1	16	0	0	0	5	0	21	1	0	0
645	2410124H12Rik	37	0	0	0	0	0	0	0	0	0	0	0	0	0	0
646	2410127L17Rik	70	80	9	34	28	33	29	76	4	45	30	327	54	36	38
647	2410131K14Rik	166	174	42	97	4	117	33	26	27	34	17	140	32	99	31
648	2410137F16Rik	159	0	25	0	0	0	1	41	193	3	0	0	1	1	2
649	2410137M14Rik	0	0	0	0	0	1	0	0	0	0	1	0	0	0	1
650	2410141K09Rik	0	0	12	3	4	0	1	1	5	0	2	0	4	1	10
651	2500004C02Rik	65	142	49	32	12	67	15	202	23	7	9	1	23	10	14
652	2510002D24Rik	89	107	46	62	20	52	15	5	8	30	5	5	24	61	1
653	2510003D18Rik	0	0	0	0	0	0	0	0	0	0	0	0	1	0	0
654	2510003E04Rik	500	485	172	290	182	120	241	212	304	198	157	124	115	100	327
655	2510009E07Rik	1477	3586	1799	3921	1189	1681	1808	1221	1875	1498	1803	1614	1821	1173	1128
656	2510039O18Rik	360	1366	729	1165	282	808	500	661	411	548	1263	1090	816	355	766
657	2510049J12Rik	39	0	0	0	1	0	2	0	0	1	0	0	1	0	1
658	2600006L11Rik	0	0	0	0	0	0	0	0	0	0	0	0	1	0	0
659	2610001J05Rik	176	146	104	42	117	159	94	177	3	71	185	107	277	66	56
660	2610002J02Rik	41	790	74	76	78	46	138	155	19	135	32	56	119	10	88
661	2610002M06Rik	292	13	130	84	40	147	280	80	58	109	102	46	46	34	68
662	2610005L07Rik	3905	2630	1540	1838	1576	1579	1659	1406	1394	1452	994	642	1719	1154	1430
663	2610008E11Rik	392	291	269	191	89	241	251	348	122	314	51	63	210	68	142
664	2610015P09Rik	282	99	30	17	30	29	35	10	16	34	68	82	21	49	67
665	2610016A17Rik	0	0	0	0	0	0	0	0	0	0	0	0	0	0	0
666	2610017I09Rik	0	0	0	0	0	0	0	0	0	0	0	0	0	0	0
667	2610018G03Rik	7	56	7	181	64	69	44	29	109	15	12	50	153	6	19
668	2610019E17Rik	14	0	0	0	2	2	0	0	0	12	0	0	3	0	0
669	2610019F03Rik	72	1	6	0	1	0	0	3	1	2	18	3	19	13	6
670	2610020C07Rik	38	14	77	162	46	59	58	20	185	79	24	61	12	21	17
671	2610020H08Rik	9	16	31	7	21	1	13	9	58	14	22	6	7	2	3
672	2610027K06Rik	31	0	7	0	0	0	0	0	0	2	0	6	0	0	2
673	2610028E06Rik	0	0	16	0	0	5	31	0	0	0	3	0	0	4	0
674	2610028H24Rik	0	0	0	0	0	0	0	0	0	0	0	0	13	0	0
675	2610034B18Rik	176	4	1	10	12	0	0	1	0	0	51	0	0	1	12
676	2610034M16Rik	3289	22	5	29	0	0	11	2	1	0	4	12	0	19	4
677	2610035D17Rik	16	189	0	3	0	0	8	8	0	0	0	0	1	0	2
678	2610035F20Rik	3	0	0	0	0	0	0	0	0	0	0	0	3	0	0
679	2610037D02Rik	25	1	1	2	2	1	0	0	1	3	84	3	5	3	0
680	2610044O15Rik8	142	36	47	1	8	1	32	6	6	43	146	31	13	35	36
681	2610100L16Rik	1167	7	2	2	1	1	1	2	1	1	0	0	3	2	3
682	2610203C20Rik	227	2	1	31	0	2	28	0	0	1	0	0	11	3	2
683	2610203C22Rik	25	74	24	61	47	30	58	129	127	56	25	78	56	51	62
684	2610204G22Rik	46	0	21	1	12	12	1	0	0	0	53	0	0	4	0
685	2610206C17Rik	0	0	3	0	1	4	0	0	0	0	0	5	2	0	1
686	2610301B20Rik	171	8	52	14	52	10	87	32	5	74	204	1	34	20	22
687	2610301G19Rik	487	432	149	213	118	56	74	314	56	141	137	36	383	72	190
688	2610305D13Rik	9	0	5	4	0	4	0	0	0	2	3	0	0	2	1
689	2610306M01Rik	66	35	6	7	0	17	20	1	0	0	1	0	20	0	0
690	2610307P16Rik	1	0	48	4	5	16	1	0	162	47	2	6	6	1	19
691	2610316D01Rik	1	0	0	0	0	0	0	0	0	0	4	0	0	0	0
692	2610318N02Rik	3	0	0	1	18	2	6	0	0	0	0	0	19	0	0
693	2610507B11Rik	2394	2451	1411	1716	1478	1758	867	1897	1893	2011	2072	3630	3010	959	2301
694	2610507I01Rik	131	125	626	99	137	183	95	90	109	85	116	65	204	68	96
695	2610524H06Rik	27	1	24	30	31	62	30	1	140	22	9	1	71	20	34
696	2610528A11Rik	31	243	151	521	20	82	132	180	78	88	69	225	66	19	46
697	2610528J11Rik	0	0	30	2	0	3	0	0	0	0	0	0	0	0	0
698	2700029M09Rik	251	44	176	159	217	92	66	88	122	102	63	94	207	104	48
699	2700038G22Rik	41	115	10	112	39	29	5	42	7	50	31	15	17	33	36
700	2700046A07Rik	8	0	69	0	1	0	0	0	0	1	0	0	0	0	10
701	2700046G09Rik	25	0	17	4	3	20	13	4	471	9	3	11	8	27	0
702	2700049A03Rik	524	57	13	107	88	130	128	353	337	172	61	120	265	194	72
703	2700050L05Rik	395	47	292	181	245	207	219	121	138	227	272	66	208	267	153
704	2700054A10Rik	91	8	51	156	42	13	30	6	5	18	124	48	9	21	45
705	2700060E02Rik	265	102	297	274	96	153	87	240	116	267	429	496	340	16	118
706	2700062C07Rik	161	71	26	58	102	61	53	82	19	62	46	135	59	12	94
707	2700069I18Rik	1	0	0	0	0	0	0	0	0	0	0	0	0	0	0
708	2700070H01Rik	18	0	0	1	4	33	0	0	0	2	0	0	4	2	2
709	2700081L22Rik	0	0	0	0	0	0	0	0	0	0	0	6	0	0	0
710	2700081O15Rik	105	217	87	166	108	119	58	15	19	32	78	233	100	142	19
711	2700086A05Rik	0	0	0	0	0	0	0	0	0	0	0	0	0	0	0
712	2700089E24Rik	681	373	136	177	116	169	174	280	154	199	202	225	118	51	124
713	2700089I24Rik	0	0	0	0	0	0	0	0	12	0	0	0	0	16	0
714	2700094K13Rik	99	26	17	112	40	41	56	145	259	22	113	15	56	20	32
715	2700097O09Rik	57	6	71	2	114	14	3	7	0	19	98	10	141	16	44
716	2700099C18Rik	2	0	0	0	0	0	1	40	17	1	0	0	0	3	15
717	2810001G20Rik	59	3	0	0	16	0	0	10	0	0	0	0	1	0	0
718	2810002D19Rik	48	48	34	25	12	35	24	62	11	38	0	47	20	10	44
719	2810004N23Rik	88	280	50	14	45	54	10	42	8	160	85	85	13	68	64
720	2810006K23Rik	179	77	219	224	100	76	268	213	68	209	166	241	144	347	139
721	2810007J24Rik	0	0	1	0	0	0	5	0	0	0	0	1	0	0	0
722	2810008D09Rik	121	107	59	40	88	42	28	9	14	15	12	0	53	9	46
723	2810011L19Rik	68	0	0	15	0	0	0	0	0	1	0	0	0	1	0
724	2810013P06Rik	303	150	5	179	16	28	45	32	128	141	37	455	110	77	87
725	2810021J22Rik	223	9	9	20	40	107	73	3	3	115	1	19	18	98	88
726	2810025M15Rik	67	336	97	118	59	284	195	228	2	161	141	134	124	154	118
727	2810029C07Rik	52	0	18	20	0	1	15	16	0	0	130	0	1	1	2
728	2810032G03Rik	4	0	0	3	0	0	0	0	0	0	0	0	7	0	0
729	2810047C21Rik1	112	267	49	30	59	205	53	90	85	50	171	0	219	59	26
730	2810049E08Rik	4	0	0	4	0	0	0	0	0	0	26	0	0	0	0
731	2810055G20Rik	53	584	171	123	258	92	82	143	4	132	92	54	29	62	87
732	2810403A07Rik	551	907	951	546	292	559	420	501	361	483	432	471	613	409	263
733	2810403D21Rik	3	0	2	0	1	3	0	66	0	2	1	33	0	0	0
734	2810404M03Rik	0	0	0	0	0	0	0	0	0	2	0	0	0	0	0
735	2810405F15Rik	2	0	0	83	0	3	0	0	0	52	0	0	1	0	0
736	2810407C02Rik	1407	1441	824	1064	1219	978	672	1561	1429	1471	2833	1420	1689	1045	1126
737	2810408A11Rik	3	0	0	5	2	0	0	0	0	0	0	70	0	4	0
738	2810408I11Rik	9	0	1	0	0	0	0	3	26	0	0	8	0	0	0
739	2810408M09Rik	50	590	282	39	38	35	23	91	158	30	14	17	204	14	14
740	2810410L24Rik	25	0	0	0	0	0	0	0	11	0	0	0	0	0	0
741	2810417H13Rik	13	352	76	3	2	18	16	11	47	54	39	105	41	22	11
742	2810428I15Rik	210	212	165	301	23	10	30	29	1	34	34	49	99	53	224
743	2810429I04Rik	22	0	0	0	4	0	16	0	0	0	4	0	0	0	0
744	2810433D01Rik	4	0	0	0	0	0	0	0	0	0	1	13	0	0	0
745	2810442I21Rik	28	13	44	39	18	25	22	73	13	17	26	154	44	42	53
746	2810442N19Rik	31	1	0	0	0	6	0	1	4	4	0	1	14	0	0
747	2810454H06Rik	21	0	31	6	0	45	2	36	0	12	0	12	3	12	1
748	2810459M11Rik	0	0	0	12	0	0	24	0	0	0	0	0	0	0	0
749	2810468N07Rik	22	0	3	0	0	0	19	0	0	0	10	0	15	0	0
750	2810471M01Rik	0	0	0	0	14	0	4	0	0	0	7	0	0	0	0
751	2810474O19Rik	647	3846	935	1662	1053	1020	1210	1393	2046	1791	1221	1293	1035	1398	1097
752	2900002K06Rik	11	221	0	17	0	36	6	2	0	60	1	6	9	21	3
753	2900005J15Rik	8	217	82	11	42	1	102	4	28	3	33	0	88	11	19
754	2900008C10Rik	24	0	258	1	38	1	19	7	0	9	42	0	0	86	2
755	2900009J06Rik	0	0	0	0	0	0	0	0	0	0	0	1	0	0	0
756	2900011O08Rik	382	0	0	1	0	0	16	1	1	11	3	0	2	24	2
757	2900026A02Rik	637	38	47	481	181	98	77	233	72	206	114	355	126	30	29
758	2900041M22Rik	3	0	0	0	4	2	0	0	0	0	0	0	0	0	0
759	2900052N01Rik	70	0	0	0	0	0	0	0	0	0	0	9	0	81	0
760	2900055J20Rik	35	0	0	5	0	0	31	1	0	50	0	0	0	0	0
761	2900056M20Rik	470	153	246	90	72	67	52	99	34	147	43	127	97	109	248
762	2900057B20Rik	1	0	0	0	4	0	0	0	0	0	0	0	0	0	0
763	2900060B14Rik	0	2	0	4	3	1	1	2	0	0	2	7	11	5	0
764	2900076A07Rik	84	21	6	2	20	20	1	32	3	4	32	1	30	70	16
765	2900079G21Rik	0	0	4	38	5	3	5	0	0	50	2	0	0	28	23
766	2900092C05Rik	0	0	0	0	0	0	0	0	0	1	0	0	0	0	0
767	2900092D14Rik	5	0	0	1	11	0	1	1	0	2	0	0	5	27	9
768	2900093L17Rik	1	0	0	0	0	0	0	0	0	0	0	0	0	0	0
769	2900097C17Rik	2015	1078	1058	738	982	994	647	1093	1422	1209	1725	1063	1357	786	518
770	3000002C10Rik	64	144	63	61	19	13	33	20	5	15	20	4	116	6	0
771	3010001F23Rik	173	1	0	0	0	0	4	0	0	0	0	0	1	2	0
772	3010026O09Rik	63	257	81	27	34	83	24	61	0	14	1	456	69	0	73
773	3100003L05Rik	0	0	0	0	0	0	0	0	0	4	0	3	0	4	0
774	3110001D03Rik	51	29	82	33	3	7	1	10	13	17	125	28	69	15	59
775	3110001I22Rik	41	33	84	58	59	77	32	98	173	64	92	110	46	7	88
776	3110002H16Rik	171	203	227	266	48	71	117	42	7	138	90	183	151	107	96
777	3110007F17Rik	24	13	0	0	0	9	39	0	0	3	0	0	2	3	1
778	3110009E18Rik	3	0	1	1	7	5	3	5	1	16	0	1	0	2	3
779	3110009F21Rik	0	0	0	4	0	0	0	41	2	0	0	1	0	4	0
780	3110015C05Rik	0	0	0	0	0	0	1	0	12	0	3	0	0	0	0
781	3110021A11Rik	6	0	0	0	0	0	0	0	0	0	0	5	0	0	0
782	3110021N24Rik	46	0	0	37	0	7	4	3	0	11	9	7	9	7	6
783	3110035E14Rik	48	25	17	1	12	11	7	9	8	11	10	7	90	21	5
784	3110039I08Rik	4	0	0	0	0	1	0	0	0	0	0	0	26	0	0
785	3110039M20Rik	0	0	0	0	0	6	0	0	0	0	0	0	0	0	0
786	3110040N11Rik	68	65	9	3	0	32	27	27	0	30	2	28	25	0	22
787	3110043O21Rik	112	983	321	207	117	368	227	348	19	144	487	609	623	352	47
788	3110045C21Rik	5	0	0	0	0	0	0	0	0	11	0	2	0	2	0
789	3110047P20Rik	153	0	15	9	7	0	12	0	0	1	8	0	0	34	1
790	3110052M02Rik	230	339	119	77	112	74	82	36	130	154	36	64	96	19	62
791	3110056K07Rik	34	218	45	29	16	34	13	14	8	25	85	21	43	8	15
792	3110057O12Rik	119	2	30	9	16	0	92	0	0	56	20	0	79	100	3
793	3110062M04Rik	26	0	38	19	31	38	25	1	3	18	75	4	73	31	3
794	3110070M22Rik	5	0	0	0	0	0	0	5	0	0	0	0	0	0	0
795	3110079O15Rik	0	0	0	0	0	0	0	0	0	0	0	1	0	4	0
796	3110082I17Rik	98	11	100	13	18	133	38	240	125	78	159	51	145	19	40
797	3110082J24Rik	0	0	0	0	0	0	0	0	0	0	0	0	0	0	0
798	3110099E03Rik	0	0	0	1	11	0	0	0	50	0	0	0	0	1	38
799	3200001D21Rik	0	0	9	1	25	45	3	7	3	0	0	143	24	4	3
800	3230401D17Rik	204	209	350	211	173	298	169	374	1041	236	395	710	272	169	153
801	3300002I08Rik	21	0	0	1	4	8	6	58	0	1	1	0	6	4	4
802	3300005D01Rik	0	0	1	0	0	0	5	3	5	2	0	0	1	0	1
803	3425401B19Rik	1	3	50	7	92	9	1	1	0	21	0	2	48	11	12
804	3632451O06Rik	242	0	0	0	0	2	7	0	0	0	0	0	3	0	8
805	3632454L22Rik	6	22	89	0	1	0	0	1	0	10	15	0	78	0	1
806	3830403N18Rik	1	0	12	1	0	1	6	0	4	67	0	0	4	0	0
807	3830406C13Rik	181	350	66	33	175	18	223	109	41	247	411	282	128	40	316
808	3830408C21Rik	66	0	1	23	26	23	0	2	6	22	0	0	17	115	23
809	3830417A13Rik	0	0	0	0	0	0	58	11	1	0	0	21	0	0	141
810	3930402G23Rik	0	0	0	1	0	3	0	0	0	9	0	0	0	0	0
811	4430402I18Rik	41	0	1	0	0	2	15	1	0	0	52	0	6	0	3
812	4632415K11Rik	203	10	5	155	16	2	7	14	0	32	33	72	53	0	136
813	4632415L05Rik	644	87	260	295	228	281	207	132	222	98	70	93	252	343	139
814	4632427E13Rik	139	263	386	76	174	110	158	170	10	67	144	69	284	177	102
815	4632428C04Rik	0	0	139	1	1	1	4	1	6	2	34	13	3	0	0
816	4632428N05Rik	717	4694	5761	8324	4897	3789	5097	3458	4093	4970	5336	3566	5928	4275	3707
817	4632434I11Rik	1	0	23	0	11	10	1	1	3	4	2	91	301	11	0
818	4732415M23Rik	0	0	0	2	0	4	0	0	0	0	0	0	0	0	0
819	4732416N19Rik	0	0	0	0	0	0	0	0	0	0	0	0	0	0	0
820	4732456N10Rik	0	0	10	0	2	0	0	62	0	2	0	0	0	31	0
821	4732471J01Rik	57	358	302	40	24	11	47	19	10	80	18	2	72	52	14
822	4732490B19Rik	0	0	0	0	0	0	6	8	0	0	0	2	1	0	0
823	4732491K20Rik	97	0	0	0	0	5	4	59	91	5	69	0	132	23	6
824	4831440E17Rik	82	0	37	1	9	3	4	105	49	3	28	0	4	13	15
825	4833403I15Rik	10	1	4	0	1	1	1	0	0	1	1	1	6	1	0
826	4833412C05Rik	0	0	0	0	0	0	0	0	0	0	1	0	0	0	0
827	4833417C18Rik	26	5	12	0	68	74	44	174	0	77	96	1	3	0	2
828	4833418N02Rik	12	3	9	13	18	15	11	0	10	53	0	56	54	3	10
829	4833419F23Rik	2	23	171	69	10	51	3	11	36	98	9	121	40	69	124
830	4833420G17Rik	254	56	132	142	252	190	98	83	349	207	149	273	249	226	98
831	4833422C13Rik	148	392	6	31	1	12	16	4	13	5	24	5	115	4	0
832	4833423E24Rik	0	0	0	0	0	0	0	0	27	0	1	0	1	1	9
833	4833424O15Rik	40	0	2	3	0	1	14	0	0	1	0	0	1	0	0
834	4833427F10Rik	0	0	1	0	0	16	5	17	0	1	0	10	0	0	0
835	4833427G06Rik	0	0	0	0	0	0	0	0	0	0	0	0	10	0	0
836	4833428L15Rik	5	0	0	0	0	0	0	0	0	0	1	0	0	0	0
837	4833439L19Rik	2274	936	756	836	558	494	535	372	942	700	1329	524	1386	167	387
838	4921501E09Rik	0	0	10	0	27	0	0	0	0	1	84	0	1	1	0
839	4921504E06Rik	0	0	0	0	1	0	0	1	0	1	6	0	1	0	0
840	4921506M07Rik	0	0	0	1	0	0	3	0	0	2	0	0	1	2	0
841	4921507L20Rik	41	9	26	0	0	36	3	0	6	29	0	3	20	0	34
842	4921507P07Rik	10	0	0	20	47	0	1	0	119	0	40	9	9	0	51
843	4921508A21Rik	76	14	160	123	84	76	55	25	51	15	84	180	130	57	76
844	4921508D12Rik	0	0	0	13	14	7	0	0	0	0	0	0	1	0	0
845	4921509C19Rik	0	0	0	0	0	0	52	0	0	1	0	3	0	0	31
846	4921509O07Rik	0	0	1	0	6	0	4	0	0	0	5	6	1	0	0
847	4921511C10Rik	3	0	8	32	2	2	13	1	0	7	28	0	4	0	3
848	4921511C20Rik	0	0	0	0	0	0	0	0	0	0	2	0	0	0	0
849	4921511H03Rik	97	0	32	0	3	0	0	0	0	3	0	0	0	0	0
850	4921511I17Rik	13	0	91	1	13	1	8	0	0	2	4	9	18	20	1
851	4921511M17Rik	0	0	0	0	0	0	0	0	0	0	0	0	0	0	0
852	4921513I03Rik	0	0	1	28	82	0	1	0	0	7	0	0	0	0	0
853	4921515E04Rik	0	0	3	0	0	0	0	0	0	0	0	2	0	1	0
854	4921517D22Rik	0	21	0	0	0	0	52	0	0	4	20	0	0	1	6
855	4921524J17Rik	49	46	5	28	1	10	4	3	0	13	26	13	11	1	25
856	4921524L21Rik	0	0	0	1	0	0	1	50	0	0	11	0	0	0	0
857	4921525B02Rik	17	0	0	8	0	0	49	0	0	0	0	0	0	0	0
858	4921525O09Rik	0	0	4	2	0	0	14	0	0	1	0	0	1	0	0
859	4921530D09Rik	2	0	0	0	0	0	0	0	0	0	0	1	1	0	0
860	4921530L18Rik	14	0	0	0	54	41	0	0	0	2	3	31	0	0	0
861	4921530L21Rik	0	0	0	0	0	0	0	0	0	0	0	0	0	0	0
862	4921531C22Rik	28	64	0	91	72	23	28	25	74	22	15	80	21	25	25
863	4921531P14Rik	0	0	0	0	0	0	0	0	0	0	0	0	0	47	0
864	4921533I20Rik	0	0	0	0	0	0	0	0	0	0	0	0	0	0	0
865	4921536K21Rik	3	3	1	6	31	12	4	39	67	2	103	25	42	37	63
866	4921539E11Rik	1	0	0	0	11	0	0	0	0	0	0	0	0	0	0
867	4922501C03Rik	752	480	233	310	533	314	311	286	289	294	160	317	440	161	316
868	4922501L14Rik	46	0	2	4	2	0	0	0	1	0	1	15	0	0	0
869	4922502D21Rik	0	0	4	0	0	0	5	0	0	0	0	6	3	3	0
870	4922502H24Rik	0	0	0	0	0	0	0	1	0	0	0	0	0	0	0
871	4922502N22Rik	0	0	0	0	0	0	0	0	0	0	0	0	0	0	0
872	4922505E12Rik	0	0	0	1	0	3	0	0	0	0	0	1	0	0	0
873	4930401C15Rik	0	0	0	0	0	0	0	0	0	0	0	0	0	0	0
874	4930401O10Rik	0	0	0	0	0	0	0	0	0	0	0	0	0	0	0
875	4930401O12Rik	0	0	0	0	0	0	0	0	0	0	0	0	0	0	0
876	4930402F06Rik	0	0	5	1	0	0	0	5	0	0	0	0	0	0	0
877	4930402F11Rik	0	0	0	1	0	0	0	0	1	0	0	0	2	0	0
878	4930402H24Rik	454	80	47	139	23	47	14	119	31	130	30	63	47	10	32
879	4930402K13Rik	3	0	0	0	0	0	0	0	0	0	0	0	0	4	0
880	4930404A05Rik	0	0	0	0	0	0	0	0	0	0	0	3	0	0	0
881	4930404A10Rik	0	0	0	0	0	0	0	0	0	0	0	0	1	0	0
882	4930404H11Rik	0	0	0	0	0	0	12	0	0	7	0	0	0	0	0
883	4930404I05Rik	7	3	0	6	111	3	4	0	1	20	6	1	5	10	2
884	4930404N11Rik	15	184	22	34	16	30	11	11	1	12	7	5	5	8	8
885	4930405A10Rik	7	0	0	0	0	0	8	0	0	3	22	11	76	28	0
886	4930405A21Rik	181	0	40	1	5	0	9	0	0	13	2	0	33	0	0
887	4930405D11Rik	0	0	0	0	0	0	0	0	0	0	14	0	0	2	0
888	4930405J17Rik	46	0	0	0	99	0	0	0	0	0	0	0	5	0	0
889	4930405P13Rik	1	0	3	1	0	0	0	0	1	0	2	0	3	0	0
890	4930406D18Rik	0	0	0	7	0	1	0	0	0	18	0	0	3	5	0
891	4930407I10Rik	0	1	0	23	0	37	0	3	0	3	261	4	0	5	0
892	4930408F14Rik	0	2	5	24	20	8	11	6	7	7	24	68	19	56	35
893	4930412B13Rik	0	0	0	0	0	0	0	0	0	0	0	0	0	4	0
894	4930412C18Rik	9	0	0	12	0	0	0	4	1	0	70	1	0	23	1
895	4930412O13Rik	0	0	10	8	0	3	0	0	10	0	22	0	0	5	0
896	4930413E15Rik	0	0	1	0	0	0	0	0	0	0	0	0	0	0	0
897	4930413F20Rik	1	0	0	0	0	0	0	0	0	0	0	0	0	0	0
898	4930413G21Rik	10	21	0	1	0	0	0	1	0	29	0	0	0	3	0
899	4930413M19Rik	0	0	1	0	0	0	0	0	0	0	0	0	0	0	0
900	4930414L22Rik	63	14	56	110	21	2	47	33	2	81	38	69	52	23	47
901	4930414N06Rik	0	0	3	0	0	2	3	0	2	27	0	0	3	1	5
902	4930415F15Rik	7	50	0	0	0	0	22	0	0	0	0	0	0	0	1
903	4930415L06Rik	0	0	0	0	0	0	0	0	0	0	0	0	0	2	0
904	4930415O20Rik	0	0	0	0	0	0	0	0	0	0	0	1	0	0	0
905	4930417O13Rik	0	0	14	21	2	0	0	0	0	0	0	0	1	0	0
906	4930417O22Rik	0	0	0	0	42	0	0	0	0	0	0	0	7	0	0
907	4930419G24Rik	58	15	12	0	0	0	1	0	0	0	0	0	0	3	0
908	4930422G04Rik	170	82	99	11	73	20	187	83	55	89	198	86	38	23	4
909	4930423M02Rik	0	0	0	0	0	0	0	0	0	0	0	0	0	0	0
910	4930425K10Rik	0	0	0	0	0	0	0	0	0	0	0	0	1	7	0
911	4930425O10Rik	0	0	0	0	3	1	0	0	0	0	0	0	0	0	0
912	4930426D05Rik	0	0	0	0	0	0	0	0	0	0	0	0	0	0	0
913	4930426L09Rik	8	12	176	1	8	24	0	24	0	3	2	0	1	3	20
914	4930427A07Rik	24	0	0	36	0	76	85	20	0	11	0	0	8	0	0
915	4930428D18Rik	0	0	7	0	0	0	0	0	0	0	0	0	0	0	0
916	4930428E07Rik	1	0	2	0	0	0	4	0	0	2	0	8	0	1	0
917	4930428G15Rik	0	0	0	30	0	0	3	0	0	0	0	0	1	0	0
918	4930428O21Rik	0	0	0	0	0	0	0	0	0	0	0	0	0	0	0
919	4930429B21Rik	14	0	1	0	1	14	0	1	12	1	9	31	2	0	0
920	4930429D17Rik	0	0	0	0	0	0	0	1	0	0	0	0	0	0	0
921	4930429F11Rik	1	0	32	35	0	0	1	0	0	1	0	0	2	1	4
922	4930429F24Rik	1	0	8	0	0	0	0	0	85	0	2	5	13	1	3
923	4930430A15Rik	0	0	2	0	0	0	0	0	0	1	0	0	1	0	2
924	4930430D24Rik	0	0	0	3	1	0	9	0	0	0	0	0	0	6	0
925	4930430F08Rik	117	19	78	3	102	8	2	17	0	48	13	0	33	107	11
926	4930430F21Rik	0	0	0	0	0	0	0	0	0	0	0	0	0	0	0
927	4930430J02Rik	5	0	0	0	0	7	0	0	0	19	0	0	0	0	0
928	4930431F12Rik	133	18	88	135	90	49	69	26	83	36	45	136	88	49	47
929	4930431P03Rik	0	0	0	0	0	0	0	0	0	2	7	0	0	0	0
930	4930432J09Rik	0	0	10	24	0	8	0	6	0	6	0	0	32	0	0
931	4930432K09Rik	0	0	42	15	0	0	0	2	0	1	0	0	11	0	0
932	4930432K21Rik	16	4	0	0	0	26	0	1	0	52	0	1	15	2	0
933	4930432M17Rik	0	0	0	1	0	2	0	0	0	0	1	0	1	6	0
934	4930433B08Rik	0	0	0	0	0	0	0	0	0	0	0	0	0	2	0
935	4930433I11Rik	0	0	11	9	0	3	0	0	11	0	1	0	4	27	7
936	4930433N12Rik	0	0	0	0	1	0	0	0	0	3	2	0	0	16	5
937	4930434J06Rik	0	0	0	2	0	4	0	0	0	0	0	0	0	0	0
938	4930435E12Rik	0	0	10	0	0	0	0	1	0	0	0	21	0	6	0
939	4930438E09Rik	0	0	0	0	0	1	0	0	0	0	0	0	3	0	0
940	4930440C22Rik	0	0	0	0	0	0	0	0	0	0	0	0	1	0	0
941	4930441J16Rik	0	0	0	0	0	0	0	0	0	0	0	0	2	0	0
942	4930441O14Rik	8	0	1	2	15	0	28	0	4	16	0	3	0	4	15
943	4930442J19Rik	0	0	28	82	7	0	0	5	1	5	33	3	4	0	0
944	4930442L01Rik	0	0	0	0	1	0	0	0	0	67	0	0	0	0	2
945	4930443O20Rik	1	0	1	0	0	0	0	0	0	1	0	0	0	0	0
946	4930444A02Rik	178	354	216	243	193	158	234	198	17	244	212	81	165	67	249
947	4930444F02Rik	11	0	1	9	0	42	0	0	0	0	0	39	3	3	3
948	4930444G20Rik	8	5	5	5	3	0	4	5	0	6	5	7	14	7	3
949	4930444M15Rik	1	0	0	0	3	0	0	0	0	4	0	24	0	0	0
950	4930444P10Rik	0	0	0	0	0	0	1	0	0	0	0	0	0	0	0
951	4930447A16Rik	3	0	0	0	0	0	0	0	0	0	0	0	0	0	0
952	4930447C04Rik	113	0	0	0	0	0	0	0	0	0	0	0	0	1	0
953	4930447J18Rik	0	0	0	50	0	0	0	0	0	0	0	0	10	0	0
954	4930447K03Rik	0	0	1	0	4	0	0	0	0	3	0	0	1	0	0
955	4930447N08Rik	0	0	0	26	0	0	1	0	5	0	2	38	0	0	9
956	4930448C13Rik	0	0	0	0	0	0	0	0	0	0	0	0	0	1	0
957	4930448F12Rik	0	0	0	0	0	0	0	0	0	2	0	0	0	0	0
958	4930448H16Rik	0	0	1	0	0	0	9	0	0	0	0	0	0	0	0
959	4930448I06Rik	0	0	0	0	0	0	0	0	0	0	0	0	0	0	0
960	4930448I18Rik	0	0	5	0	0	0	0	0	0	0	0	0	25	0	0
961	4930448K20Rik	0	0	0	0	0	0	0	0	0	1	0	1	0	11	0
962	4930449E01Rik	0	0	0	0	0	0	0	0	0	0	0	0	0	0	0
963	4930449E18Rik	1	0	1	0	0	0	0	0	0	1	0	0	0	11	0
964	4930449I24Rik	0	0	0	0	0	0	3	2	0	0	0	1	0	0	0
965	4930451C15Rik	0	0	1	0	0	1	0	16	0	0	0	0	0	0	1
966	4930451G09Rik	135	0	0	0	0	2	0	18	0	0	0	7	4	1	0
967	4930451I11Rik	0	0	0	0	0	2	5	0	0	0	0	0	0	2	0
968	4930452A19Rik	0	0	0	0	0	0	0	0	0	0	0	1	0	0	0
969	4930452B06Rik	2	0	2	0	0	1	1	3	0	0	6	0	0	0	2
970	4930452G13Rik	0	0	55	0	0	1	0	0	0	0	0	0	0	0	0
971	4930452N14Rik	0	0	0	0	0	0	0	0	0	0	0	0	0	0	0
972	4930453H23Rik	0	0	1	0	0	0	0	0	0	0	0	0	0	0	0
973	4930453L07Rik	0	0	0	0	0	0	0	0	0	2	3	0	0	1	0
974	4930453N24Rik	167	86	109	204	145	176	10	109	32	105	30	163	222	20	86
975	4930455B14Rik	0	0	0	0	0	0	0	0	18	0	2	0	0	0	0
976	4930455C13Rik	8	19	0	1	0	0	14	7	0	0	0	0	0	0	7
977	4930455D15Rik	0	0	0	10	0	0	2	0	0	0	0	0	1	21	0
978	4930455F16Rik	0	0	0	0	0	0	0	0	0	0	0	9	0	0	0
979	4930455F23Rik	342	3	35	6	52	137	85	57	58	71	46	87	75	78	10
980	4930455H04Rik	9	81	1	20	5	13	102	10	0	12	39	0	4	2	14
981	4930455J16Rik	0	0	0	0	0	0	2	0	1	0	0	0	0	0	0
982	4930456L15Rik	0	0	1	0	0	0	0	0	0	0	1	0	8	0	0
983	4930459L07Rik	0	0	0	0	0	0	0	0	0	0	0	0	0	0	0
984	4930461G14Rik	0	0	1	0	0	0	0	0	0	0	0	0	2	1	0
985	4930465A12Rik	14	0	0	0	12	0	0	0	0	0	0	0	0	0	0
986	4930465K10Rik	8	2	0	0	0	0	0	0	0	0	0	0	1	0	0
987	4930465M20Rik	0	0	0	0	0	22	0	0	0	0	0	0	0	0	0
988	4930467D21Rik	19	0	0	0	0	0	4	16	0	16	0	0	1	3	0
989	4930467E23Rik	7	0	2	1	0	1	2	0	0	0	2	2	1	2	7
990	4930467K11Rik	0	0	0	0	0	0	0	0	0	0	0	0	0	0	0
991	4930468A15Rik	0	0	0	10	0	0	0	0	0	0	0	0	0	1	0
992	4930469G21Rik	4	0	7	0	0	0	0	0	0	0	0	0	0	0	0
993	4930470H14Rik	6922	2666	11974	13715	7643	6077	6026	3336	4849	4570	9521	11755	8412	8616	5510
994	4930470P17Rik	0	0	0	0	0	0	0	0	0	0	0	0	0	0	0
995	4930471C04Rik	0	0	0	0	0	0	0	0	0	0	0	0	0	0	0
996	4930471G03Rik	4	0	0	0	0	1	0	0	0	0	0	0	5	0	0
997	4930471I20Rik	1	0	1	0	0	0	0	0	0	0	0	0	0	0	0
998	4930471M09Rik	0	0	0	0	0	0	0	2	0	0	3	0	1	0	0
999	4930473A02Rik	0	16	24	23	38	9	1	64	0	1	5	9	79	5	8
1000	4930473O22Rik	0	0	4	0	0	21	0	0	0	0	0	0	0	1	0
1001	4930474G06Rik	3	0	1	0	0	0	0	0	0	0	0	0	0	2	0
1002	4930474H20Rik	0	0	1	0	0	0	0	0	0	0	1	1	0	0	0
1003	4930474M22Rik	0	0	0	0	0	0	0	0	0	0	0	0	0	0	0
1004	4930474N05Rik	0	0	0	0	0	40	1	0	1	0	0	0	4	1	0
1005	4930474N09Rik	2	0	0	0	0	0	9	0	0	0	1	0	7	0	0
1006	4930478L05Rik	88	5	1	0	0	16	2	23	0	6	1	7	32	0	23
1007	4930478P22Rik	0	0	0	6	0	0	0	0	0	0	0	0	0	16	0
1008	4930479D17Rik	10	47	0	8	0	0	4	1	0	4	1	4	1	1	9
1009	4930479M11Rik	0	0	0	0	0	0	16	0	0	0	0	0	0	1	0
1010	4930480E11Rik	0	0	0	0	0	13	0	0	0	0	0	0	0	0	0
1011	4930480G23Rik	0	0	0	0	0	0	0	0	0	1	0	0	0	0	0
1012	4930480K15Rik	51	0	0	0	0	0	0	1	0	3	2	0	1	0	0
1013	4930480M12Rik	0	0	2	0	0	0	0	0	0	0	0	0	0	0	0
1014	4930481A15Rik	1	0	0	0	0	0	0	3	10	0	4	0	0	6	1
1015	4930483J18Rik	2	0	0	15	0	1	0	0	0	0	0	6	0	1	0
1016	4930483K19Rik	1	0	0	0	0	0	0	0	0	0	1	0	1	0	0
1017	4930483O08Rik	1	0	2	0	13	31	7	0	0	0	0	3	7	0	0
1018	4930486F22Rik	1	0	0	0	0	0	0	0	0	0	0	0	0	0	0
1019	4930486I03Rik	0	0	0	0	0	0	0	2	0	0	0	0	0	0	0
1020	4930486L24Rik	0	67	35	1	28	10	1	89	0	26	1	25	11	6	6
1021	4930487D11Rik	0	0	0	0	0	0	0	0	0	0	0	0	0	2	0
1022	4930487H11Rik	4	19	2	12	0	14	53	11	2	11	0	2	7	1	0
1023	4930488B22Rik	0	0	0	0	0	0	0	0	0	0	5	0	2	4	0
1024	4930488L21Rik	49	0	0	37	0	0	0	2	0	0	0	0	0	0	13
1025	4930500F04Rik	0	0	15	0	0	1	2	0	0	0	0	1	0	1	14
1026	4930500J02Rik	2	0	1	0	0	0	0	0	0	0	0	0	14	2	0
1027	4930500L23Rik	0	0	0	0	6	0	0	0	0	0	1	1	0	0	0
1028	4930502A04Rik	0	0	0	1	0	0	0	0	0	3	0	0	2	9	0
1029	4930502E09Rik	0	0	0	0	0	0	1	0	0	10	0	0	0	1	0
1030	4930502E18Rik	0	0	39	0	0	0	0	0	0	0	0	0	22	0	0
1031	4930503B20Rik	0	0	0	0	0	0	0	0	0	0	0	0	3	0	0
1032	4930503E14Rik	0	0	0	3	8	0	0	0	0	0	0	1	1	5	1
1033	4930503E24Rik	0	0	0	0	0	7	0	0	0	0	0	4	0	0	0
1034	4930503H13Rik	0	0	0	0	25	1	0	0	0	0	0	0	273	1	0
1035	4930503L19Rik	48	43	50	10	0	12	77	44	15	58	0	13	5	2	14
1036	4930503O07Rik	0	0	0	0	0	0	0	0	0	0	0	0	0	0	0
1037	4930504O13Rik	0	0	15	0	0	0	0	0	0	0	1	0	0	0	0
1038	4930505A04Rik	0	0	0	0	1	5	0	1	0	0	0	0	0	0	0
1039	4930505G20Rik	0	0	0	0	0	0	0	0	0	0	4	0	0	1	0
1040	4930506C21Rik	9	11	3	18	7	8	48	45	0	74	17	0	8	0	43
1041	4930506M07Rik	172	30	116	13	1	12	10	50	1	29	5	341	127	1	72
1042	4930507D05Rik	3	0	3	1	7	11	0	2	0	9	7	0	0	5	5
1043	4930509E16Rik	0	0	0	0	0	5	2	0	0	0	0	0	1	0	0
1044	4930509J09Rik	14	0	7	0	0	1	0	7	0	0	0	0	0	0	2
1045	4930509K18Rik	0	0	2	2	0	1	3	1	0	0	0	0	4	1	0
1046	4930511A02Rik	0	0	0	0	0	1	3	0	0	0	2	4	0	0	0
1047	4930511E03Rik	0	0	4	1	5	0	7	0	0	3	0	195	2	89	0
1048	4930511M06Rik	60	77	282	232	184	167	147	81	183	90	131	163	198	113	81
1049	4930511M11Rik	2	0	0	1	0	1	0	0	0	0	0	0	2	0	0
1050	4930512B01Rik	12	40	0	40	32	2	10	16	3	24	4	0	0	20	9
1051	4930513D17Rik	0	0	1	0	2	0	0	0	0	0	0	0	1	0	0
1052	4930513N10Rik	4	0	17	20	0	1	14	5	57	0	1	0	0	3	0
1053	4930513O06Rik	0	0	2	0	0	0	1	0	0	0	0	8	0	0	0
1054	4930515B02Rik	0	0	0	0	0	0	0	0	0	0	0	0	0	0	0
1055	4930515G01Rik	20	55	1	51	138	0	3	156	10	6	56	41	18	34	0
1056	4930515G16Rik	0	0	0	0	0	0	0	0	0	0	0	0	0	0	0
1057	4930515L03Rik	0	0	3	0	0	0	0	0	0	0	2	0	0	0	0
1058	4930515L19Rik	0	0	0	0	0	0	0	0	0	0	3	3	0	0	0
1059	4930517E11Rik	0	0	0	5	0	0	0	0	0	0	0	0	0	0	0
1060	4930518P08Rik	0	0	2	0	0	4	0	0	0	0	0	0	0	0	0
1061	4930519D14Rik	0	0	9	0	0	0	0	0	0	0	0	51	2	0	0
1062	4930519F09Rik	51	52	119	109	119	41	63	37	47	54	78	49	110	54	54
1063	4930519F16Rik	0	0	0	7	0	0	0	0	0	0	0	0	1	0	0
1064	4930519F24Rik	0	0	0	0	0	0	0	0	0	0	0	0	0	38	0
1065	4930519G04Rik	102	197	149	117	129	127	123	173	79	84	124	231	236	85	121
1066	4930519H02Rik	0	0	0	0	0	0	0	0	0	0	0	0	0	0	0
1067	4930520O04Rik	0	2	0	10	4	1	0	2	0	31	1	8	0	26	0
1068	4930520P13Rik	0	0	0	3	0	0	0	0	0	0	0	0	3	0	0
1069	4930521E06Rik	0	0	0	0	0	0	0	0	0	0	0	0	0	0	0
1070	4930522H14Rik	0	0	0	0	0	0	0	0	0	0	0	0	0	0	0
1071	4930522O17Rik	0	0	0	0	0	0	0	0	0	0	0	0	0	0	0
1072	4930523C07Rik	20	0	1	45	0	26	0	95	1	1	10	0	3	4	17
1073	4930523O13Rik	0	0	1	0	0	3	0	0	0	0	4	1	0	0	0
1074	4930524B15Rik	0	0	1	0	0	0	0	0	0	0	0	0	0	0	0
1075	4930524C18Rik	0	0	1	12	3	0	10	0	0	0	0	0	26	0	0
1076	4930524L23Rik	25	0	0	5	44	2	22	94	0	0	43	0	0	0	22
1077	4930524N10Rik	0	0	0	0	0	0	0	0	0	0	0	12	0	0	0
1078	4930524O05Rik	0	0	0	0	0	0	0	0	0	0	0	0	0	0	0
1079	4930524O08Rik	0	0	0	33	0	0	0	2	0	0	0	2	0	1	0
1080	4930525D18Rik	0	0	0	0	0	1	0	0	0	0	0	11	0	0	0
1081	4930525G20Rik	40	0	16	1	0	0	161	33	0	16	78	0	0	1	3
1082	4930525M21Rik	0	0	0	0	0	0	0	0	4	0	0	0	0	0	0
1083	4930526D03Rik	0	0	0	6	0	0	0	0	0	0	0	0	0	0	0
1084	4930526I15Rik	42	5	0	1	35	57	52	90	0	62	75	100	119	30	45
1085	4930526L06Rik	26	0	0	0	0	0	0	2	0	0	9	2	0	3	0
1086	4930527F14Rik	0	0	0	0	1	0	0	0	0	0	0	0	0	0	0
1087	4930527G23Rik	0	0	0	0	0	0	0	1	0	0	0	0	0	0	0
1088	4930528A17Rik	6	0	0	7	0	7	0	1	1	0	4	0	0	0	4
1089	4930528D03Rik	11	7	34	40	9	15	18	13	0	8	60	6	113	30	8
1090	4930528P14Rik	0	0	0	0	0	0	0	0	0	0	0	2	0	0	0
1091	4930529C04Rik	0	1	4	0	22	0	0	2	1	2	11	0	9	10	0
1092	4930529F24Rik	0	0	0	0	0	0	0	0	0	0	0	0	0	0	0
1093	4930529K09Rik	0	0	0	5	4	0	0	0	0	0	0	0	1	2	0
1094	4930529L06Rik	0	0	0	0	0	0	0	0	0	0	0	0	0	1	0
1095	4930529M08Rik	22	0	0	8	0	0	0	0	0	0	0	13	0	0	0
1096	4930533B01Rik	13	0	2	2	13	1	0	3	0	0	3	0	0	0	2
1097	4930533P14Rik	0	0	0	0	0	0	0	0	0	0	0	0	1	0	0
1098	4930538K18Rik	6	0	0	0	0	3	0	0	0	0	0	1	0	1	1
1099	4930539C22Rik	0	0	0	12	0	0	0	0	0	0	0	0	0	0	0
1100	4930539E08Rik	5	15	17	1	7	2	0	83	0	10	3	4	33	28	69
1101	4930539J05Rik	29	83	0	4	0	7	22	8	0	2	2	4	24	6	8
1102	4930539M17Rik	0	0	0	0	0	0	8	0	0	0	0	0	0	0	0
1103	4930539N22Rik	5	0	0	4	9	1	0	16	0	1	37	0	0	2	2
1104	4930540M03Rik	0	0	0	0	0	0	0	0	0	0	0	0	0	0	0
1105	4930542C21Rik	0	0	0	0	0	0	0	0	0	0	6	0	0	0	0
1106	4930542D17Rik	0	0	29	14	0	0	0	1	0	0	0	0	0	37	1
1107	4930542H20Rik	0	0	0	0	0	0	0	0	0	0	0	0	0	0	0
1108	4930543E12Rik	0	0	0	116	3	0	0	0	0	47	0	0	0	1	0
1109	4930544D05Rik	0	0	0	0	0	0	0	3	8	0	0	0	0	0	6
1110	4930544G11Rik	0	0	0	0	0	0	0	0	0	0	1	0	0	64	0
1111	4930544M13Rik	0	0	0	0	0	0	2	0	14	0	0	0	0	0	20
1112	4930545E07Rik	0	0	0	0	0	0	0	0	0	0	0	2	0	0	0
1113	4930545H06Rik	0	0	0	2	0	0	0	0	0	0	4	0	0	0	0
1114	4930545L23Rik	2	0	3	7	47	3	15	0	0	0	13	0	0	79	0
1115	4930546C10Rik	0	0	0	1	0	1	0	0	0	0	7	0	1	27	0
1116	4930546K05Rik	0	0	0	38	4	0	0	0	0	0	1	0	11	0	0
1117	4930547C10Rik	0	0	7	4	0	0	3	1	0	0	0	8	0	1	3
1118	4930547E08Rik	0	0	0	0	0	0	0	0	0	0	0	0	0	0	0
1119	4930547E14Rik	2	0	0	0	7	0	0	0	0	0	0	0	0	8	0
1120	4930548G14Rik	0	0	0	0	21	0	0	0	0	0	0	0	0	0	2
1121	4930548H24Rik	0	0	0	3	0	0	2	0	0	0	0	1	1	4	7
1122	4930548J01Rik	0	0	0	0	0	0	0	0	0	0	0	0	0	0	0
1123	4930548K13Rik	0	0	0	0	0	0	0	0	0	0	0	0	0	0	0
1124	4930549C01Rik	0	0	6	4	0	0	0	0	0	0	0	0	0	0	0
1125	4930549G23Rik	10	1	0	0	18	1	2	3	7	3	1	5	3	0	11
1126	4930550C14Rik	5	0	39	17	0	0	0	0	0	0	20	0	10	4	0
1127	4930550L24Rik	0	0	0	0	37	1	0	0	1	0	0	0	0	4	0
1128	4930552N02Rik	0	0	0	0	0	0	0	0	6	0	0	0	0	0	1
1129	4930552P12Rik	0	0	0	0	0	3	0	0	0	0	0	2	2	96	0
1130	4930553E22Rik	0	0	1	0	0	0	0	0	0	0	0	0	0	0	0
1131	4930554C24Rik	0	0	0	0	0	0	0	0	0	0	0	0	0	13	0
1132	4930555B11Rik	0	0	0	0	13	0	0	0	0	0	0	0	0	0	0
1133	4930555G01Rik	1	14	24	37	25	10	29	4	10	5	51	26	6	31	9
1134	4930556C24Rik	0	0	0	3	0	0	0	0	0	0	0	5	0	7	0
1135	4930556G01Rik	0	0	0	0	0	0	0	0	0	17	0	4	0	0	0
1136	4930556J02Rik	0	0	0	0	0	0	0	0	0	3	0	39	10	1	6
1137	4930556M19Rik	15	29	173	6	0	61	1	32	1	11	38	13	2	8	2
1138	4930556N09Rik	0	0	60	0	0	0	0	0	0	0	0	0	0	1	9
1139	4930557A04Rik	8	0	0	0	0	0	0	0	0	0	0	0	0	0	0
1140	4930557J02Rik	0	0	2	0	0	0	0	0	0	0	0	0	0	0	0
1141	4930558C23Rik	0	0	0	1	0	4	8	0	0	0	0	0	1	0	0
1142	4930558G05Rik	0	0	0	0	0	0	0	0	1	0	0	0	0	0	0
1143	4930558J18Rik	1	0	0	1	0	0	0	0	1	0	0	0	0	6	13
1144	4930558K02Rik	0	0	0	0	0	4	0	0	0	0	0	0	0	0	0
1145	4930562C15Rik	15	0	5	0	7	0	0	0	0	1	0	3	9	1	27
1146	4930562F07Rik	0	0	0	0	0	0	0	0	0	0	0	0	0	0	0
1147	4930563D23Rik	0	1	24	8	0	0	0	0	0	5	11	0	0	1	0
1148	4930563E18Rik	18	0	0	71	0	0	0	0	0	0	1	0	1	7	0
1149	4930563E22Rik	13	0	0	1	3	0	0	0	0	0	12	6	0	8	0
1150	4930563F08Rik	8	0	0	0	0	0	0	0	0	0	6	0	0	5	0
1151	4930563M20Rik	0	0	0	0	0	0	0	0	0	0	0	0	0	0	0
1152	4930564B18Rik	0	0	0	0	3	3	0	0	0	0	3	0	0	0	0
1153	4930564C03Rik	3	0	5	0	4	22	0	0	0	8	0	0	1	17	0
1154	4930564D02Rik	0	0	0	0	0	0	0	0	0	0	0	0	0	0	0
1155	4930564G21Rik	0	0	1	0	0	0	1	0	64	0	0	0	0	0	0
1156	4930564K09Rik	3	0	6	0	0	0	0	0	7	0	7	4	0	5	0
1157	4930565D16Rik	0	0	0	5	5	0	0	0	1	0	0	0	0	10	0
1158	4930565N06Rik	141	585	301	41	300	336	183	30	786	240	250	15	264	85	153
1159	4930567H12Rik	0	0	0	0	0	0	0	0	0	0	0	1	0	0	3
1160	4930567H17Rik	0	0	0	17	1	0	0	0	0	0	0	3	0	0	0
1161	4930567J20Rik	0	0	0	0	0	0	0	0	0	0	0	0	0	0	0
1162	4930567K20Rik	0	0	0	0	0	0	1	0	0	0	0	0	0	0	0
1163	4930568D16Rik	6	0	0	0	0	22	0	0	0	0	28	0	0	0	0
1164	4930568E12Rik	0	0	1	0	0	0	0	0	0	1	0	0	2	3	1
1165	4930568G15Rik	0	0	0	6	0	0	0	0	0	2	2	0	0	0	0
1166	4930568K20Rik	6	0	1	9	0	0	2	0	0	0	0	0	1	1	2
1167	4930570G19Rik	257	0	0	0	3	3	0	0	2	6	0	9	0	10	1
1168	4930571K23Rik	0	0	0	0	0	0	0	0	0	0	0	230	1	4	0
1169	4930572K03Rik	0	0	0	0	0	3	0	5	0	0	0	2	0	6	0
1170	4930572O03Rik	0	0	2	14	0	4	6	0	0	1	14	6	23	22	8
1171	4930572O13Rik	0	0	0	0	8	0	19	0	0	0	0	0	0	0	0
1172	4930573O16Rik	0	0	0	0	0	0	0	0	1	0	0	0	0	0	14
1173	4930577N17Rik	20	47	18	28	19	37	20	31	65	23	16	10	56	11	20
1174	4930578C19Rik	9	1	0	9	0	0	0	0	0	0	0	0	0	32	0
1175	4930578E11Rik	0	0	4	2	0	2	4	0	0	0	0	3	0	0	0
1176	4930578I06Rik	0	0	0	0	0	0	0	0	0	0	0	0	0	0	0
1177	4930578M01Rik	10	0	0	0	0	0	0	1	8	0	1	0	5	0	0
1178	4930578N18Rik	0	0	0	0	0	0	0	0	0	0	0	0	0	0	0
1179	4930579F01Rik	0	0	3	2	0	34	1	0	0	0	2	0	0	0	0
1180	4930579G18Rik	20	0	63	11	60	11	21	68	76	30	16	0	57	7	78
1181	4930579G24Rik	65	163	50	37	34	25	40	35	23	43	72	130	45	59	74
1182	4930579K19Rik	3	1	10	0	0	0	0	0	1	0	4	0	0	0	0
1183	4930581F22Rik	61	26	56	18	16	3	13	0	100	61	18	2	19	5	0
1184	4930583K01Rik	0	0	0	1	0	0	0	0	0	0	0	1	0	0	0
1185	4930583P06Rik	0	0	0	0	0	3	0	0	0	0	0	0	1	28	0
1186	4930584F24Rik	0	0	9	0	0	0	4	0	0	0	1	0	20	0	0
1187	4930590J08Rik	6	0	54	32	0	0	0	20	0	10	84	1	53	1	2
1188	4930590L20Rik	0	0	0	0	0	0	0	0	0	0	0	0	0	0	0
1189	4930591A17Rik	0	0	0	0	0	11	0	0	0	0	2	0	0	0	0
1190	4930592A05Rik	0	0	0	0	0	2	0	0	0	0	0	0	0	7	0
1191	4930592I03Rik	7	0	5	0	0	3	11	0	11	11	32	0	2	1	12
1192	4930593A02Rik	0	0	0	3	0	0	0	0	0	7	0	0	0	0	1
1193	4930593C16Rik	0	0	0	0	0	0	0	0	0	0	0	0	0	0	0
1194	4930594C11Rik	75	409	60	265	240	270	169	712	230	224	349	61	461	75	262
1195	4930595M18Rik	0	0	0	4	1	0	0	0	0	0	5	0	2	0	2
1196	4930596D02Rik	0	0	0	0	0	0	0	0	0	0	0	0	0	1	0
1197	4930596M17Rik	0	0	0	0	1	1	0	0	0	0	0	0	3	0	0
1198	4930597G03Rik	0	0	15	0	0	0	0	0	0	0	0	1	0	0	0
1199	4930598F16Rik	0	0	7	0	0	0	6	0	0	1	0	0	0	0	0
1200	4930599N23Rik	7	5	5	0	6	0	2	1	0	10	0	24	3	4	0
1201	4931402G19Rik	4	3	24	17	9	2	33	8	1	2	3	2	31	2	2
1202	4931403E22Rik	7	1	0	7	1	31	12	0	2	25	6	0	0	2	0
1203	4931403G20Rik	3	40	0	29	15	2	13	71	17	0	0	1	3	1	0
1204	4931406B18Rik	0	0	22	12	0	91	11	3	0	11	3	144	157	23	13
1205	4931406C07Rik	207	1281	368	368	392	432	350	569	417	327	461	393	469	264	634
1206	4931406H21Rik	94	55	65	425	18	30	140	180	70	109	10	57	17	49	8
1207	4931406P16Rik	1188	1208	616	352	384	327	323	259	666	414	308	351	575	199	271
1208	4931408C20Rik	1	1	56	89	20	114	5	11	0	3	67	23	116	12	48
1209	4931408D14Rik	0	0	0	0	0	0	5	0	0	0	0	2	0	15	0
1210	4931409K22Rik	0	0	24	0	21	0	2	0	0	0	9	0	0	5	0
1211	4931414P19Rik	26	0	2	5	21	10	6	132	0	8	26	1	5	1	1
1212	4931417E11Rik	0	0	0	0	0	0	0	0	0	0	0	0	0	0	0
1213	4931417G12Rik	0	0	0	5	0	0	0	21	0	0	0	0	0	22	0
1214	4931419H13Rik	0	0	0	0	0	0	0	0	0	0	0	0	0	0	0
1215	4931420L22Rik	0	0	0	0	0	0	0	8	0	0	0	0	0	4	0
1216	4931423N10Rik	0	0	1	0	0	0	1	0	2	1	0	0	0	2	0
1217	4931428F04Rik	16	16	0	0	0	0	0	4	0	2	0	13	15	2	0
1218	4931428L18Rik	0	0	0	0	0	0	0	0	0	0	0	3	0	12	0
1219	4931429I11Rik	3	0	0	1	3	0	0	0	0	0	0	61	9	0	0
1220	4931429L15Rik	3	0	0	0	2	1	0	0	0	0	7	0	0	2	0
1221	4931429P17Rik	0	0	0	0	0	0	0	0	0	0	0	0	1	0	0
1222	4931430N09Rik	5	0	0	6	7	0	0	0	0	0	5	0	1	0	0
1223	4931431B13Rik	0	0	0	0	0	0	0	0	0	0	0	0	0	0	0
1224	4931431C16Rik	2	4	11	65	3	28	4	6	2	16	34	0	37	24	1
1225	4931431F19Rik	0	0	0	0	0	3	0	0	0	0	2	0	4	0	2
1226	4931440F15Rik	57	0	0	22	4	5	1	41	15	18	2	0	51	0	1
1227	4931440J10Rik	0	0	0	0	1	0	0	0	0	0	0	0	0	0	0
1228	4931440L10Rik	0	0	0	1	0	0	0	0	0	0	0	0	33	2	0
1229	4931440P22Rik	9	319	14	0	4	16	1	0	1	3	0	3	28	17	0
1230	4932411E22Rik	0	0	0	0	3	0	0	0	0	1	0	0	0	0	0
1231	4932411N23Rik	2	0	0	3	3	34	13	0	2	0	67	0	16	3	0
1232	4932412D23Rik	0	0	6	46	0	8	0	0	0	0	0	81	15	0	0
1233	4932413F04Rik	101	0	0	0	21	0	11	0	0	0	3	57	5	0	0
1234	4932414J04Rik	0	0	8	12	29	6	10	0	79	0	0	0	1	1	0
1235	4932414N04Rik	0	0	0	20	0	0	0	0	71	0	0	2	8	5	0
1236	4932415G12Rik	338	132	49	117	11	81	49	26	1	62	189	52	225	2	29
1237	4932415M13Rik	0	0	36	0	2	0	5	0	0	0	0	1	6	39	1
1238	4932416H05Rik	108	54	1	5	1	1	16	34	1	0	0	0	15	0	23
1239	4932416K20Rik	0	0	6	96	1	51	1	0	0	30	0	0	88	7	2
1240	4932418E24Rik	9	0	0	1	0	34	0	0	0	0	4	1	1	4	0
1241	4932429P05Rik	0	0	0	0	0	0	3	0	0	1	0	5	0	0	0
1242	4932435O22Rik	0	0	9	1	7	0	0	0	0	0	0	0	0	20	2
1243	4932438A13Rik	4559	2154	837	1415	1137	1022	987	852	1322	1183	1433	1538	1417	475	996
1244	4932438H23Rik	2	3	0	59	8	0	0	29	0	0	13	0	4	0	0
1245	4932441J04Rik	0	0	0	0	0	0	0	0	0	0	0	0	0	0	0
1246	4932443I19Rik	1	0	38	0	0	0	0	0	0	0	0	0	1	0	0
1247	4932702P03Rik	0	0	0	0	0	0	0	0	0	0	0	0	0	0	0
1248	4933400A11Rik	0	0	0	0	1	2	0	0	0	0	0	0	0	0	0
1249	4933400B14Rik	0	0	0	0	0	1	0	0	0	0	0	0	0	4	1
1250	4933400C23Rik	0	0	0	0	0	0	0	0	2	17	0	0	0	0	0
1251	4933400F21Rik	114	3	26	21	1	4	34	0	23	47	19	56	29	1	3
1252	4933400L20Rik	0	0	0	0	0	0	0	0	0	0	4	0	0	0	0
1253	4933401B06Rik	0	0	0	0	0	0	0	0	13	0	0	0	0	0	0
1254	4933401D09Rik	0	0	1	24	3	0	34	8	0	0	0	0	0	0	0
1255	4933401H06Rik	0	10	0	1	1	0	0	0	2	2	9	0	0	0	0
1256	4933401P06Rik	14	0	0	0	0	0	0	0	0	0	0	0	0	0	0
1257	4933402C06Rik	7	0	0	0	0	9	0	0	0	0	0	0	0	0	0
1258	4933402D24Rik	0	8	2	0	0	0	2	0	0	0	0	46	0	0	0
1259	4933402E13Rik	0	0	1	0	0	0	0	0	0	1	2	3	0	13	11
1260	4933402J07Rik	0	0	0	0	0	0	1	0	0	0	0	0	2	0	0
1261	4933402J10Rik	1	0	0	0	1	0	0	0	0	0	0	2	0	0	1
1262	4933402J15Rik	0	0	3	0	0	0	0	0	0	0	0	0	0	0	0
1263	4933402N03Rik	0	0	0	0	0	51	36	0	7	3	0	0	0	0	0
1264	4933402N22Rik	0	0	0	0	1	0	0	0	0	1	10	3	0	4	0
1265	4933402P03Rik	1	0	2	0	0	0	5	0	0	0	0	0	3	0	28
1266	4933403G14Rik	287	241	161	128	10	24	40	66	4	34	38	38	92	6	46
1267	4933403O08Rik	0	0	0	0	0	0	0	0	0	0	0	0	6	0	0
1268	4933404G15Rik	0	0	0	0	0	0	0	0	0	0	0	0	0	0	0
1269	4933404K08Rik	0	0	1	4	0	0	4	0	0	0	0	6	0	0	0
1270	4933404O12Rik	70	140	24	127	5	33	57	33	50	38	16	47	95	50	20
1271	4933405D12Rik	0	0	1	0	0	0	0	0	0	0	1	0	0	0	0
1272	4933405E24Rik	0	0	21	0	0	0	0	0	0	0	0	0	59	0	0
1273	4933405L10Rik	0	0	5	1	0	0	0	0	0	0	0	0	0	0	0
1274	4933405O20Rik	12	0	0	0	0	1	0	0	0	0	0	3	0	2	0
1275	4933406C10Rik	5	0	0	1	2	0	0	0	56	0	0	5	69	0	0
1276	4933406D12Rik	0	0	0	0	0	0	3	0	0	0	1	0	0	0	0
1277	4933406F09Rik	6	7	9	34	56	10	43	41	0	43	9	0	29	7	16
1278	4933406G16Rik	0	0	0	13	0	0	0	0	0	0	0	11	0	13	0
1279	4933406I18Rik	7	110	100	5	29	9	7	25	5	22	16	2	100	2	49
1280	4933406J08Rik	0	0	0	0	0	0	0	0	0	0	8	0	0	0	0
1281	4933406J10Rik	5	0	1	6	4	0	4	1	2	6	14	0	0	5	29
1282	4933406K04Rik	0	0	0	0	0	12	0	0	0	0	2	0	0	2	0
1283	4933406M09Rik	0	0	0	0	0	4	4	10	7	13	0	0	1	13	0
1284	4933407E24Rik	1	0	0	0	0	0	0	0	0	0	0	0	0	0	0
1285	4933407G14Rik	3	0	0	0	0	0	0	0	0	0	0	0	0	1	12
1286	4933407I05Rik	0	0	0	0	0	0	0	0	0	0	0	0	1	0	0
1287	4933407K13Rik	51	33	25	32	194	17	47	20	23	13	154	3	202	39	10
1288	4933407L21Rik	0	0	0	0	0	0	0	0	0	0	0	0	0	0	58
1289	4933408B17Rik	49	5	0	10	35	0	0	0	1	0	0	1	1	1	0
1290	4933408J17Rik	0	0	0	0	0	0	0	0	0	0	0	0	1	59	0
1291	4933408N05Rik	3	0	0	44	0	0	0	0	0	0	23	1	1	5	0
1292	4933409G03Rik	0	0	0	0	0	4	2	11	0	1	14	0	0	0	0
1293	4933409K07Rik	0	0	0	4	0	0	1	2	1	1	3	0	0	2	3
1294	4933411E08Rik	0	0	0	0	13	1	0	0	0	0	0	8	0	0	0
1295	4933411G06Rik	0	0	0	0	1	0	0	0	0	0	9	0	0	8	0
1296	4933411G11Rik	0	0	0	0	0	0	0	0	0	0	0	1	129	8	0
1297	4933411K16Rik	3	12	0	2	1	13	21	0	0	0	1	0	4	19	0
1298	4933411K20Rik	791	614	121	277	306	270	290	461	456	366	246	944	438	395	321
1299	4933412E12Rik	72	31	66	80	168	29	39	81	1	35	42	146	64	48	36
1300	4933412E24Rik	0	0	19	0	0	0	26	0	0	0	0	0	0	0	0
1301	4933412O06Rik	0	0	0	0	17	0	0	0	0	0	0	0	0	0	0
1302	4933413G19Rik	0	0	0	9	0	0	0	0	0	11	0	1	0	0	0
1303	4933413J09Rik	21	0	8	14	0	0	23	3	5	9	2	19	65	1	0
1304	4933413L06Rik	113	4	0	0	0	0	0	0	0	0	1	0	0	2	0
1305	4933415F23Rik	0	0	0	0	0	0	0	0	0	0	0	0	0	1	8
1306	4933416C03Rik	8	0	8	0	0	0	4	0	0	0	0	0	0	8	0
1307	4933416E03Rik	0	0	0	1	0	0	0	0	0	0	0	0	0	0	0
1308	4933416I08Rik	11	0	0	0	0	0	3	0	0	8	1	1	13	0	0
1309	4933416M06Rik	0	0	0	0	0	0	0	0	0	0	0	0	0	0	0
1310	4933416M07Rik	2	4	0	1	0	4	0	16	0	11	15	2	5	0	0
1311	4933417A18Rik	0	0	0	1	0	0	0	0	0	0	0	0	0	15	0
1312	4933417D19Rik	6	8	1	1	25	0	108	50	2	15	2	2	22	0	3
1313	4933417E11Rik	0	0	0	1	1	0	0	0	0	0	0	0	0	0	32
1314	4933417G07Rik	1	0	0	0	8	0	0	0	0	0	0	0	0	0	0
1315	4933417O13Rik	0	0	0	0	0	1	0	0	0	0	0	0	26	0	0
1316	4933421I07Rik	0	0	0	0	0	0	0	0	0	0	0	0	0	0	0
1317	4933421O10Rik	113	102	62	123	166	150	124	53	337	175	109	49	142	150	246
1318	4933422A05Rik	0	0	0	0	0	0	0	0	0	0	0	0	0	0	0
1319	4933422H20Rik	1	0	0	0	0	0	0	0	0	0	0	0	14	0	0
1320	4933424G05Rik	14	0	1	0	0	7	3	0	1	2	0	6	4	0	0
1321	4933424G06Rik	1	0	0	6	0	4	0	28	0	0	0	0	0	3	0
1322	4933425B07Rik	0	0	5	4	0	1	1	0	0	0	0	0	11	11	0
1323	4933425H06Rik	2	0	33	3	0	4	0	0	0	0	0	0	0	0	0
1324	4933425L06Rik	0	7	5	54	23	31	42	0	0	0	3	0	0	2	0
1325	4933426D04Rik	9	0	14	2	1	2	0	0	0	4	0	7	1	5	3
1326	4933426M11Rik	528	1334	515	883	345	863	482	653	628	627	1062	1703	1262	324	864
1327	4933427D06Rik	0	0	0	0	0	0	0	0	0	0	0	0	3	0	0
1328	4933427D14Rik	198	109	6	100	52	9	46	50	317	96	15	30	70	3	22
1329	4933427E11Rik	3	0	0	1	0	0	18	0	0	0	0	0	0	4	13
1330	4933427E13Rik	0	0	1	0	0	0	1	0	0	0	0	0	19	3	0
1331	4933427G17Rik	1	0	0	6	4	25	0	0	1	0	0	3	1	3	0
1332	4933427I22Rik	0	0	3	33	0	0	0	0	0	0	0	244	1	0	0
1333	4933428C19Rik	2	0	3	3	0	0	2	0	0	0	0	0	0	0	0
1334	4933429K18Rik	0	0	0	0	0	4	0	0	0	0	9	0	0	3	2
1335	4933429O19Rik	9	0	0	0	0	0	0	0	0	0	2	3	0	0	0
1336	4933430H16Rik	0	0	0	0	0	0	0	0	0	9	0	0	1	0	0
1337	4933430I17Rik	9	0	0	0	0	0	5	0	0	0	0	0	0	0	0
1338	4933430M04Rik	0	0	0	4	0	0	0	0	0	0	2	0	0	0	0
1339	4933430N04Rik	0	0	1	0	0	0	0	0	0	1	0	0	0	0	0
1340	4933431E20Rik	231	58	16	0	28	6	11	39	5	6	6	17	42	10	29
1341	4933431G14Rik	32	31	58	21	76	127	38	85	36	69	0	0	61	1	67
1342	4933432G23Rik	0	0	0	0	0	0	0	15	0	0	0	0	0	0	0
1343	4933432I03Rik	0	0	4	15	18	132	11	24	149	34	11	9	10	0	13
1344	4933432I09Rik	2	0	0	0	0	0	0	0	0	14	0	11	0	0	0
1345	4933433C11Rik	0	0	0	3	10	0	0	11	0	1	0	77	0	1	0
1346	4933433F19Rik	0	0	0	0	1	0	0	0	0	0	0	0	1	0	0
1347	4933433G15Rik	1	189	5	294	11	3	22	0	75	1	30	0	17	22	1
1348	4933433G19Rik	0	0	0	0	5	2	1	0	0	0	0	0	1	0	0
1349	4933433H22Rik	0	0	0	44	2	2	19	16	0	2	0	1	1	6	25
1350	4933434E20Rik	335	400	276	335	160	352	248	624	258	536	365	257	390	109	286
1351	4933434I20Rik	0	0	0	8	3	0	0	0	0	0	0	0	0	0	0
1352	4933436C20Rik	3	1	0	0	0	0	0	2	0	4	53	1	0	3	3
1353	4933436E23Rik	0	0	0	2	0	0	0	0	0	0	0	0	0	5	0
1354	4933436H12Rik	0	0	0	13	0	4	0	1	0	0	0	1	0	0	0
1355	4933436I01Rik	0	0	1	0	0	0	28	0	0	1	0	3	0	0	0
1356	4933438B17Rik	0	0	0	2	0	0	0	0	0	0	5	2	0	0	0
1357	4933438K21Rik	13	0	4	1	3	2	21	1	0	3	7	7	1	17	0
1358	4933439C10Rik	32	100	303	8	50	4	0	0	5	5	27	3	1	1	0
1359	4933439K11Rik	12	0	0	0	0	0	0	0	0	1	6	0	0	0	1
1360	4933440J02Rik	0	0	0	0	0	0	0	0	0	0	0	2	0	0	0
1361	4933440M02Rik	0	0	0	0	0	0	1	4	0	0	0	0	0	0	0
1362	5031410I06Rik	2	0	34	42	7	13	37	1	14	2	23	6	18	168	4
1363	5031414D18Rik	52	402	201	340	449	251	664	206	638	180	400	119	181	365	255
1364	5031425E22Rik	175	98	115	29	43	48	61	119	33	41	6	127	52	40	58
1365	5031425F14Rik	0	35	77	22	0	3	3	13	0	52	2	0	0	10	2
1366	5031426D15Rik	13	2	9	29	0	1	0	0	2	2	5	1	3	3	2
1367	5031434C07Rik	1	0	0	0	0	0	0	1	0	0	0	11	0	0	0
1368	5031434O11Rik	4	0	11	0	16	8	6	7	0	2	2	2	9	0	9
1369	5031439G07Rik	603	531	299	801	331	521	527	627	57	798	448	959	534	511	401
1370	5033403H07Rik	0	0	0	0	0	0	0	0	0	15	0	0	0	0	0
1371	5033404E19Rik	0	0	0	14	0	1	0	0	0	0	0	3	0	0	0
1372	5033406O09Rik	0	0	0	0	0	2	0	0	0	0	0	0	0	0	0
1373	5033411D12Rik	27	0	1	0	6	7	22	0	4	4	14	0	3	5	10
1374	5330411J11Rik	0	0	0	0	0	0	0	0	0	0	0	17	0	3	1
1375	5330413P13Rik	75	0	2	10	7	0	18	1	0	3	7	34	0	5	0
1376	5330417C22Rik	87	10	1	6	0	1	1	0	0	0	0	0	29	1	0
1377	5330426P16Rik	87	84	14	37	7	4	105	187	0	57	9	368	43	109	19
1378	5330434G04Rik	117	0	0	0	1	0	9	0	0	0	0	3	128	54	0
1379	5330439B14Rik	0	0	0	0	1	0	0	0	0	0	0	0	0	0	0
1380	5430401F13Rik	0	0	0	0	0	0	0	0	1	0	0	0	0	0	0
1381	5430402E10Rik	0	0	14	0	0	0	2	0	0	0	0	0	0	0	0
1382	5430402O13Rik	4	0	0	0	0	0	0	0	0	4	1	1	0	0	0
1383	5430403N17Rik	0	0	0	5	15	0	0	0	0	0	1	2	0	0	0
1384	5430405H02Rik	36	30	30	10	2	4	12	1	0	18	2	5	89	11	26
1385	5430416N02Rik	59	460	0	87	1	5	1	24	9	25	16	25	31	5	3
1386	5430416O09Rik	13	2	216	0	154	5	5	0	0	1	6	0	0	142	5
1387	5430417L22Rik	409	106	205	258	299	142	114	74	321	114	297	56	173	271	99
1388	5430419D17Rik	182	0	3	0	41	0	3	0	0	0	2	0	1	0	0
1389	5430421F17Rik	0	0	1	0	0	0	0	9	0	0	0	0	0	0	0
1390	5430421N21Rik	0	0	0	0	0	2	0	27	0	0	0	0	0	0	0
1391	5430425J12Rik	0	0	3	0	0	0	0	1	0	0	1	0	2	6	0
1392	5430427M07Rik	2	0	18	0	0	0	0	0	0	0	0	0	0	0	0
1393	5430427O19Rik	42	940	621	412	141	334	203	491	337	586	288	968	786	215	450
1394	5430428K19Rik	3	0	0	0	2	0	0	0	0	0	9	0	0	0	0
1395	5430434I15Rik	0	0	0	0	0	0	0	0	0	0	0	0	0	0	0
1396	5430435G22Rik	40	419	120	63	3	185	7	299	48	116	51	454	849	1	24
1397	5430437J10Rik	0	3	0	3	0	4	0	1	0	0	0	0	2	2	74
1398	5430440P10Rik	2	0	1	2	1	1	0	0	1	0	6	2	0	1	0
1399	5530400C23Rik	0	0	0	0	1	0	0	0	0	0	0	0	0	0	1
1400	5530401A14Rik	138	0	0	0	0	0	0	0	0	1	0	0	0	16	0
1401	5530601H04Rik	125	52	125	76	187	50	59	138	238	97	62	33	279	64	109
1402	5730403I07Rik	0	0	0	0	11	0	3	0	0	2	20	0	0	0	0
1403	5730405O15Rik	23	56	6	2	0	60	3	0	0	19	1	1	10	0	3
1404	5730408K05Rik	11	15	27	0	6	0	0	0	0	0	0	0	0	0	0
1405	5730409E04Rik	182	28	17	55	19	53	87	9	1	23	42	0	21	24	30
1406	5730412P04Rik	0	0	4	10	0	3	0	0	1	17	1	0	2	0	0
1407	5730416F02Rik	0	0	0	0	0	0	0	0	0	0	0	0	0	0	0
1408	5730420D15Rik	2	0	0	7	3	0	0	0	0	0	0	0	0	0	0
1409	5730422E09Rik	18	0	0	2	3	0	3	0	0	1	0	8	0	2	0
1410	5730435O14Rik	0	0	0	0	0	0	0	0	0	0	0	0	0	0	0
1411	5730455P16Rik	443	446	83	108	66	55	88	303	5	161	122	263	68	69	245
1412	5730457N03Rik	0	0	0	0	0	6	0	0	0	0	0	0	0	0	0
1413	5730460C07Rik	0	0	0	3	0	8	0	0	0	0	2	0	0	0	0
1414	5730480H06Rik	40	99	1	4	8	3	1	36	0	2	3	0	21	13	3
1415	5730488B01Rik	0	0	0	0	0	0	0	0	0	3	0	0	0	0	0
1416	5730507C01Rik	161	17	25	6	4	15	7	2	86	7	71	18	16	15	12
1417	5730508B09Rik	24	2	15	51	3	26	6	35	2	52	77	10	1	0	33
1418	5730522E02Rik	0	0	0	0	0	1	0	0	0	0	19	0	0	0	0
1419	5730559C18Rik	1	0	2	0	1	1	8	0	0	0	0	0	0	0	0
1420	5730577I03Rik	24	39	22	59	26	25	18	7	31	26	23	31	41	37	17
1421	5830403L16Rik	0	0	0	16	0	0	1	0	0	0	7	0	0	0	0
1422	5830403M04Rik	17	0	0	0	0	2	0	0	0	0	0	0	0	0	0
1423	5830411N06Rik	0	0	0	0	22	0	0	0	0	0	1	49	0	25	0
1424	5830415F09Rik	23	72	25	71	29	17	14	71	8	23	31	34	26	6	0
1425	5830416I19Rik	0	0	15	0	27	0	0	0	0	1	0	0	0	0	0
1426	5830416P10Rik	16	7	2	29	18	6	0	0	2	6	13	4	9	13	3
1427	5830417I10Rik	90	241	10	34	22	63	34	41	2	29	214	9	99	18	11
1428	5830418K08Rik	725	281	252	358	328	383	274	317	330	183	235	181	588	558	401
1429	5830418P13Rik	1	0	0	0	0	1	0	0	0	0	0	1	12	3	0
1430	5830428M24Rik	3	15	5	20	1	0	0	0	0	26	95	0	2	0	0
1431	5830432E09Rik	9	191	66	21	103	44	55	14	2	82	5	21	36	5	77
1432	5830454E08Rik	3	0	5	0	0	0	0	0	2	3	0	46	24	14	0
1433	5830473C10Rik	0	0	0	12	3	0	1	0	11	0	2	5	0	1	4
1434	5930403L14Rik	0	0	193	0	2	1	29	0	0	0	1	0	0	17	1
1435	5930412G12Rik	3	0	30	0	0	0	0	0	0	0	0	15	0	2	0
1436	5930438M14Rik	0	0	0	0	0	1	2	0	0	0	0	3	1	0	0
1437	6030407O03Rik	0	0	0	0	0	13	0	0	0	19	0	0	0	0	0
1438	6030408B16Rik	0	71	31	45	0	9	0	1	0	9	0	51	17	20	0
1439	6030419C18Rik	40	0	2	2	0	0	0	2	0	0	2	0	0	2	0
1440	6030440G07Rik	4	3	1	3	1	1	3	1	3	2	7	5	7	2	7
1441	6030458C11Rik	681	445	307	549	373	598	581	605	1152	251	254	252	615	180	163
1442	6030466F02Rik	0	0	0	0	0	0	0	0	0	0	2	0	0	0	0
1443	6030468B19Rik	8	582	119	83	81	130	40	4	49	25	7	31	123	20	53
1444	6030498E09Rik	0	0	0	18	0	1	0	0	0	0	3	8	10	3	0
1445	6230400D17Rik	32	41	2	1	1	45	12	0	0	12	29	5	31	14	22
1446	6330403A02Rik	71	2	0	5	0	7	0	3	0	20	52	0	78	1	94
1447	6330403K07Rik	2062	2	62	34	2	7	84	67	3	41	25	5	8	6	6
1448	6330403M23Rik	126	182	7	46	23	47	29	40	147	31	5	2	2	1	38
1449	6330407A03Rik	10	662	363	14	41	94	145	62	96	110	154	62	204	150	76
1450	6330408A02Rik	71	0	84	16	0	5	0	2	56	20	17	1	23	47	9
1451	6330409D20Rik	4	73	7	8	27	14	39	15	213	30	25	25	0	13	7
1452	6330410L21Rik	0	0	1	0	0	0	2	0	0	0	4	0	0	17	0
1453	6330415B21Rik	30	3	4	7	5	3	6	6	0	78	4	21	9	13	2
1454	6330416G13Rik	58	205	81	218	305	40	134	434	250	140	226	70	150	244	302
1455	6330418K02Rik	22	34	48	10	1	81	17	32	87	17	0	6	93	33	2
1456	6330549D23Rik	28	0	3	0	0	2	0	6	0	1	16	13	23	9	41
1457	6430411K18Rik	0	0	0	0	0	0	0	0	0	0	0	0	0	0	0
1458	6430531B16Rik	2	0	0	0	0	0	0	0	0	0	1	5	5	0	0
1459	6430548M08Rik	2168	223	407	160	57	112	152	137	13	86	155	138	212	132	236
1460	6430550D23Rik	17	7	26	23	10	5	1	0	0	11	23	33	0	0	18
1461	6430562O15Rik	0	0	0	0	0	0	0	0	0	0	0	5	0	0	0
1462	6430571L13Rik	109	0	0	0	0	41	5	0	0	0	38	0	0	0	1
1463	6430573F11Rik	48	3	0	0	0	0	0	0	0	0	4	0	0	0	0
1464	6430584L05Rik	0	0	5	0	0	0	17	0	0	0	0	6	20	25	0
1465	6430706D22Rik	0	0	0	0	0	0	0	0	0	0	0	0	0	0	0
1466	6530402F18Rik	623	34	17	86	10	89	1	100	590	150	35	61	32	6	1
1467	6530411M01Rik	0	0	0	0	0	0	0	0	0	0	0	0	0	0	0
1468	6720401G13Rik	496	614	252	255	246	173	225	104	130	377	153	94	142	195	371
1469	6720456H20Rik	286	303	48	324	463	171	303	152	271	249	796	103	347	123	317
1470	6720468P15Rik	1	0	2	0	2	0	7	0	0	0	0	0	2	5	0
1471	6720483E21Rik	0	0	0	0	0	2	0	0	0	2	16	0	1	0	0
1472	6720489N17Rik	21	19	13	34	8	5	6	113	3	16	0	162	75	1	11
1473	6820408C15Rik	17	0	21	0	2	0	0	0	0	4	0	0	0	12	0
1474	6820431F20Rik	7097	10122	3567	5421	3878	4406	4194	4129	4553	4313	3082	2123	5622	3483	4174
1475	7420426K07Rik	0	1	0	38	2	0	6	0	0	0	0	4	0	0	0
1476	7420461P10Rik	0	0	0	0	5	0	0	0	0	0	0	0	0	5	0
1477	7420700N18Rik	0	0	26	4	0	0	0	0	0	0	0	0	0	0	0
1478	7420701I03Rik	0	0	0	0	0	0	0	0	0	0	0	0	0	8	0
1479	7530416G11Rik	0	0	0	0	0	1	0	0	0	1	5	0	5	0	0
1480	7530420F21Rik	0	0	0	0	0	0	0	0	0	0	0	1	0	0	0
1481	7630403G23Rik	2	0	0	4	0	0	0	0	0	0	0	1	0	0	28
1482	8030411F24Rik	0	0	0	0	0	2	1	3	0	0	0	0	0	0	0
1483	8030423F21Rik	0	0	0	10	8	0	0	0	0	0	0	24	4	0	39
1484	8030423J24Rik	1	15	22	8	3	13	15	0	2	4	17	0	1	1	1
1485	8030442B05Rik	4	23	6	38	1	17	14	0	1	2	0	1	7	8	16
1486	8030443G20Rik	0	0	0	0	0	0	0	0	0	0	0	0	51	0	0
1487	8030462N17Rik	966	818	541	523	636	224	396	466	375	249	250	358	690	124	507
1488	8430403D17Rik	21	1	19	2	132	38	24	82	2	39	1	0	1	0	9
1489	8430408G22Rik	48	306	147	19	90	137	189	110	12	282	108	38	198	62	345
1490	8430410A17Rik	60	47	65	50	113	212	131	15	0	26	29	283	20	113	3
1491	8430419L09Rik	594	600	288	1460	681	713	518	1158	1785	701	988	694	1245	591	852
1492	8430422H06Rik	0	0	8	0	0	0	0	0	0	1	0	0	0	0	0
1493	8430423G03Rik	0	0	0	1	2	0	0	0	3	3	0	0	0	4	0
1494	8430427H17Rik	2334	906	979	1143	600	762	488	567	655	705	330	1045	771	294	590
1495	8430429K09Rik	58	15	4	8	1	49	0	1	0	7	4	69	50	0	5
1496	8430431K14Rik	145	0	1	1	0	1	2	0	0	16	0	0	0	4	0
1497	8430436N08Rik	0	0	1	0	0	0	0	0	0	0	0	0	0	1	0
1498	8430437L04Rik	0	0	0	67	5	4	0	0	0	0	0	0	0	0	0
1499	9030025P20Rik	157	232	290	101	257	137	72	23	97	75	314	108	189	135	77
1500	9030204H09Rik	2	0	0	0	0	0	0	0	0	0	0	0	0	0	0
1501	9030404E10Rik	0	0	8	0	0	0	1	0	13	3	5	0	0	0	20
1502	9030612E09Rik	15	0	0	120	3	0	0	0	0	0	0	0	0	0	0
1503	9030617O03Rik	72	133	206	415	161	157	62	189	157	179	239	463	230	141	303
1504	9030619P08Rik	0	0	0	0	0	0	0	0	0	0	0	0	0	4	0
1505	9030624G23Rik	866	32	15	38	4	84	10	5	45	24	33	2	26	24	3
1506	9030624J02Rik	365	624	635	466	573	780	346	456	201	496	481	433	673	125	552
1507	9130008F23Rik	2	0	4	0	0	0	0	7	0	0	9	0	0	0	0
1508	9130011E15Rik	289	160	123	129	45	43	79	34	85	143	383	63	147	81	278
1509	9130015A21Rik	0	0	0	0	0	3	0	0	9	0	0	0	8	0	0
1510	9130015L21Rik	0	0	0	0	0	0	0	0	0	0	0	0	0	0	1
1511	9130017N09Rik	3	0	0	199	0	6	0	0	0	3	0	38	0	0	0
1512	9130019O22Rik	27	117	22	251	7	85	59	11	306	107	117	83	51	29	26
1513	9130019P16Rik	2	46	14	43	20	56	20	22	132	8	0	3	53	17	15
1514	9130023H24Rik	122	73	5	170	96	51	70	21	7	58	27	204	366	41	280
1515	9130024F11Rik	5	0	0	2	14	1	0	0	0	10	27	9	0	6	1
1516	9130204L05Rik	0	0	10	1	0	0	0	0	0	0	0	14	3	0	0
1517	9130206I24Rik	11	3	19	1	0	0	5	5	0	0	1	0	13	0	0
1518	9130209A04Rik	0	0	0	0	0	0	0	0	0	0	0	0	125	0	1
1519	9130221F21Rik	0	0	0	0	1	0	0	18	0	0	9	0	0	0	0
1520	9130221H12Rik	36	25	33	26	5	5	41	0	4	23	26	1	61	8	5
1521	9130227L01Rik	0	0	0	1	14	0	0	0	0	0	0	0	0	3	0
1522	9130230L23Rik	0	0	3	5	0	12	0	0	0	28	0	0	0	0	0
1523	9130401M01Rik	61	119	60	25	74	48	123	53	34	101	9	14	87	58	106
1524	9130409I23Rik	6	0	0	3	0	0	0	0	0	0	0	0	0	0	0
1525	9230009I02Rik	1	0	0	92	0	0	0	0	0	0	9	0	0	0	0
1526	9230102K24Rik	0	0	0	0	0	0	1	0	0	0	0	0	8	0	0
1527	9230102O04Rik	0	0	0	0	0	0	0	0	0	0	0	0	0	0	0
1528	9230104L09Rik	6	0	0	0	0	0	4	6	1	0	0	0	0	0	0
1529	9230105E05Rik	0	0	0	0	0	0	0	0	0	0	0	0	0	0	0
1530	9230110C19Rik	22	0	0	0	0	0	0	0	0	0	0	0	0	0	1
1531	9230110F15Rik	0	0	0	0	0	0	0	0	0	0	0	0	0	0	0
1532	9230112D13Rik	0	0	0	0	0	0	0	0	0	0	0	0	0	0	0
1533	9230112J17Rik	13	0	1	0	0	2	0	0	0	1	0	0	2	0	0
1534	9230114K14Rik	53	1	2	0	0	0	3	1	0	6	0	0	0	0	0
1535	9230115E21Rik	1	0	0	5	0	0	0	0	0	1	0	0	0	0	0
1536	9230116N13Rik	3	0	4	5	0	2	1	0	0	12	7	9	15	9	7
1537	9330020H09Rik	7	76	38	31	9	14	27	0	7	3	6	2	4	1	49
1538	9330111N05Rik	2	0	0	0	0	0	0	0	0	0	0	17	0	0	0
1539	9330117O12Rik	0	0	0	0	10	0	5	0	0	0	21	0	1	4	0
1540	9330133O14Rik	202	187	74	173	46	236	100	323	19	167	107	344	207	74	80
1541	9330151L19Rik	161	77	75	120	12	14	156	8	40	67	30	90	7	12	27
1542	9330158H04Rik	8	0	0	0	0	0	0	0	6	3	54	0	1	0	6
1543	9330159F19Rik	338	1	4	39	11	0	2	1	0	0	11	0	9	21	6
1544	9330159M07Rik	25	2	203	80	14	26	13	31	11	38	0	10	16	7	3
1545	9330162B11Rik	22	0	0	0	0	8	20	0	0	0	0	0	0	1	0
1546	9330175E14Rik	0	0	3	9	45	0	27	0	0	4	2	10	2	26	0
1547	9330175M20Rik	0	0	2	1	0	0	2	3	0	0	0	29	3	1	0
1548	9330178D15Rik	0	0	116	0	0	0	0	0	0	0	25	0	0	0	0
1549	9330179D12Rik	5	0	22	0	0	0	1	3	0	3	0	128	0	0	53
1550	9330182L06Rik	37	0	2	6	11	0	0	0	0	3	27	4	0	1	4
1551	9330182O14Rik	0	0	161	2	0	5	10	0	0	5	0	0	8	49	0
1552	9430007A20Rik	0	0	0	0	0	1	0	0	0	0	0	1	0	1	0
1553	9430008C03Rik	131	165	41	94	166	90	41	160	341	53	52	3	54	2	121
1554	9430014N10Rik	0	0	0	0	3	0	11	0	0	0	1	0	0	0	12
1555	9430015G10Rik	69	185	74	161	187	108	37	25	345	56	139	51	129	104	103
1556	9430016H08Rik	32	29	26	14	34	30	29	21	8	4	47	0	10	17	2
1557	9430018G01Rik	4	0	27	0	0	88	0	0	0	7	0	0	12	0	0
1558	9430019J16Rik	0	0	3	33	0	4	1	0	0	2	0	22	0	0	0
1559	9430020K01Rik	1040	52	54	36	2	7	22	15	8	17	5	9	163	20	9
1560	9430021M05Rik	16	0	0	7	0	6	0	0	0	0	0	0	0	30	0
1561	9430023L20Rik	73	1499	106	19	88	8	140	36	53	104	280	25	101	79	93
1562	9430037G07Rik	24	12	48	18	71	55	65	37	48	23	101	29	86	67	161
1563	9430038I01Rik	15	12	1	9	97	20	11	29	65	14	19	0	57	37	39
1564	9430041J12Rik	78	44	52	29	13	23	13	4	5	10	0	0	9	43	6
1565	9430060I03Rik	1	0	0	0	0	0	4	5	7	2	0	106	0	36	0
1566	9430069I07Rik	0	0	0	11	0	0	0	0	0	0	13	0	0	0	0
1567	9430076C15Rik	13	1	7	12	1	1	9	0	0	1	0	15	2	2	11
1568	9430076G02Rik	0	0	0	0	0	1	0	20	0	0	0	0	5	3	0
1569	9430083A17Rik	25	0	8	4	65	1	18	7	11	1	13	0	0	7	0
1570	9430091E24Rik	30	7	2	2	19	32	25	0	8	15	23	0	36	3	2
1571	9530002B09Rik	0	0	16	1	0	0	2	0	0	0	0	0	0	0	0
1572	9530003J23Rik	0	0	0	0	0	0	0	0	0	0	0	5	29	3	0
1573	9530026F06Rik	0	0	1	0	3	0	0	0	0	0	0	0	0	0	0
1574	9530026P05Rik	4	0	0	0	0	0	0	0	0	0	0	0	0	0	0
1575	9530027J09Rik	2	6	1	5	0	7	5	21	237	8	8	1	33	151	56
1576	9530036O11Rik	1	21	40	0	0	0	4	0	0	0	1	0	0	0	0
1577	9530048J24Rik	3	0	0	0	0	0	0	0	0	4	0	0	0	0	0
1578	9530051G07Rik	20	0	0	2	0	24	0	0	0	0	0	0	27	22	0
1579	9530052E02Rik	0	0	45	0	0	0	0	0	0	0	0	0	0	0	8
1580	9530053A07Rik	0	0	8	0	0	0	0	11	0	21	12	40	29	55	0
1581	9530059O14Rik	3	0	27	0	0	0	0	0	0	0	43	0	9	2	0
1582	9530068E07Rik	552	1522	810	987	1093	1007	1080	937	493	1018	1267	830	1340	506	658
1583	9530077C05Rik	99	0	0	0	8	0	5	0	0	1	0	19	9	0	0
1584	9530080O11Rik	0	0	1	1	0	0	0	0	0	63	0	0	0	0	0
1585	9530082P21Rik	253	181	9	19	94	25	20	146	3	53	41	2	14	12	26
1586	9530091C08Rik	1627	607	534	566	472	284	283	140	319	213	270	332	442	367	291
1587	9630013A20Rik	0	0	0	0	1	0	1	0	0	0	0	0	1	5	1
1588	9630028B13Rik	21	0	27	0	0	10	0	0	17	1	0	0	0	0	0
1589	9630028H03Rik	2	0	4	6	0	0	0	3	0	0	0	1	0	0	4
1590	9630033F20Rik	281	200	90	15	124	270	43	21	0	74	110	118	169	15	21
1591	9830001H06Rik	1892	6490	6186	7065	4750	5273	4220	5889	4513	6441	4296	9701	7342	2323	4955
1592	9830107B12Rik	0	0	0	108	0	12	4	6	0	8	48	0	0	8	1
1593	9830132P13Rik	1	0	16	0	9	3	2	0	0	4	0	18	13	11	3
1594	9830147E19Rik	57	15	1	1	1	10	5	1	171	3	2	9	10	0	2
1595	9830166K06Rik	0	0	0	6	21	1	13	0	0	0	0	4	4	56	7
1596	9930012K11Rik	10	15	4	21	67	39	2	22	0	14	1	9	141	10	12
1597	9930013L23Rik	17	0	11	32	61	0	7	0	0	6	3	0	8	0	0
1598	9930014A18Rik	8	1	0	14	0	0	1	2	1	0	0	82	0	4	10
1599	9930021J03Rik	1881	753	899	1170	425	524	716	760	536	679	335	741	728	400	646
1600	9930104L06Rik	121	222	136	213	13	55	37	5	98	52	157	17	10	43	14
1601	9930111J21Rik1	230	2147	1223	1716	1024	1048	1127	1433	1823	1639	1148	742	2072	779	1035
1602	9930111J21Rik2	13	121	282	86	129	79	248	105	700	104	183	65	148	41	121
1603	A030009H04Rik	216	150	16	11	8	1	80	4	55	41	7	0	10	46	1
1604	A130010J15Rik	124	10	272	53	160	62	116	122	14	32	224	34	40	25	20
1605	A130049A11Rik	26	1	46	1	15	15	0	0	3	9	9	0	70	4	2
1606	A130077B15Rik	3816	4453	7718	7778	6043	5143	4395	3882	5909	4538	6706	7058	7125	9405	4543
1607	A1bg	32	0	0	0	0	0	0	0	0	0	1	0	0	1	0
1608	A1cf	0	0	7	0	0	22	17	2	0	0	0	0	24	0	0
1609	A230001M10Rik	3	0	0	0	0	0	1	0	0	0	0	0	0	0	0
1610	A230020J21Rik	0	0	0	0	0	3	0	1	0	0	0	0	5	0	0
1611	A230028O05Rik	16	56	9	50	1	13	2	6	0	21	9	3	4	0	0
1612	A230046K03Rik	849	4025	1957	1575	1585	1364	1952	1668	2733	1936	1400	2245	1811	1191	1651
1613	A230050P20Rik	194	17	19	22	57	62	19	12	1	54	84	81	324	18	2
1614	A230056J06Rik	4	11	0	0	0	1	38	0	3	0	7	0	16	2	0
1615	A230056P14Rik	12	3	0	1	5	18	1	1	2	0	0	0	15	1	0
1616	A230057D06Rik	191	0	11	1	0	1	0	0	1	0	1	0	0	1	0
1617	A230065H16Rik	0	0	0	0	0	0	13	0	0	0	0	0	0	0	0
1618	A230070E04Rik	8	0	0	0	0	0	0	0	0	0	0	0	0	3	0
1619	A230072C01Rik	94	69	70	49	108	54	78	29	33	43	37	107	104	191	39
1620	A230072E10Rik	20	1	0	28	0	2	2	19	4	0	0	2	12	1	9
1621	A230073K19Rik	132	34	56	22	88	50	84	111	130	17	11	0	79	30	41
1622	A230077H06Rik	177	0	15	0	0	5	1	3	2	8	0	23	0	1	3
1623	A230108P19Rik	0	0	1	1	0	0	1	0	0	4	0	0	3	0	0
1624	A2m	51	0	1	0	4	1	0	0	0	33	13	7	1	2	3
1625	A330009N23Rik	3	0	1	21	5	15	10	6	62	37	6	46	20	44	5
1626	A330021E22Rik	107	19	10	0	0	29	0	0	0	0	0	0	92	2	1
1627	A330023F24Rik	573	804	77	16	4	0	39	26	14	34	0	19	15	7	32
1628	A330032B11Rik	11	4	10	11	4	1	2	166	0	34	0	0	2	2	0
1629	A330035P11Rik	10	7	1	14	10	319	25	30	71	44	105	46	207	0	13
1630	A330040F15Rik	21	19	0	1	16	25	25	28	86	15	0	17	18	16	5
1631	A330041J22Rik	16	0	0	0	0	0	0	0	0	0	0	0	0	3	0
1632	A330048O09Rik	1	0	0	22	0	1	0	0	0	0	0	0	0	1	0
1633	A330049N07Rik	10	0	50	27	4	2	22	0	2	11	12	2	10	22	3
1634	A330050B17Rik	50	0	8	85	62	8	89	0	0	4	38	94	88	72	0
1635	A330050F15Rik	103	0	3	0	0	0	16	0	0	0	2	0	1	54	14
1636	A330069E16Rik	2	1	1	0	0	0	0	0	1	1	0	0	0	0	0
1637	A330070K13Rik	0	0	3	0	0	0	0	0	0	0	0	0	0	0	0
1638	A330076C08Rik	0	0	0	3	0	11	0	0	0	0	7	0	8	0	0
1639	A330076H08Rik	175	0	9	8	0	8	0	0	0	0	0	1	0	0	0
1640	A330093E20Rik	1	0	0	26	2	0	42	0	0	0	51	0	0	1	0
1641	A330102I10Rik	0	0	0	5	0	0	0	0	0	0	0	0	0	0	0
1642	A3galt2	62	6	76	0	2	10	0	0	0	21	0	23	13	2	10
1643	A430005L14Rik	70	122	145	92	79	51	98	72	282	50	88	21	82	92	41
1644	A430033K04Rik	276	74	138	73	127	183	42	32	44	119	134	12	208	91	20
1645	A430035B10Rik	60	8	9	24	7	11	28	10	0	38	5	14	20	10	1
1646	A430071A18Rik	15	34	22	1	1	19	12	0	8	42	0	0	1	4	68
1647	A430078G23Rik	226	246	413	683	496	354	388	212	402	304	356	532	290	240	233
1648	A430088P11Rik	9	0	19	2	0	0	0	0	0	1	5	1	0	19	0
1649	A430089I19Rik	0	0	0	0	0	0	0	0	0	1	3	0	0	6	0
1650	A430090L17Rik	22	0	107	0	15	0	10	0	11	7	9	41	1	54	58
1651	A430092G05Rik	2	39	3	2	14	14	0	0	0	24	16	0	9	0	1
1652	A430093F15Rik	3	0	1	1	0	2	0	0	0	0	1	0	5	0	0
1653	A430105I19Rik	92	137	12	509	1	5	0	49	13	0	1	1	84	1	148
1654	A430107P09Rik	1	2	27	25	9	3	30	26	86	8	19	10	69	6	0
1655	A4galt	28	5	9	2	8	30	2	9	1	58	70	7	14	13	5
1656	A4gnt	0	0	0	0	0	2	0	0	0	0	0	0	9	0	5
1657	A530006G24Rik	0	0	0	0	1	0	0	0	0	0	0	0	0	0	0
1658	A530013C23Rik	0	11	31	19	0	0	18	3	0	4	62	21	24	0	12
1659	A530016L24Rik	15	0	3	1	0	1	0	0	0	0	0	0	40	1	4
1660	A530032D15Rik	7	140	96	164	32	36	41	27	6	68	89	17	108	102	119
1661	A530046M15Rik	1	0	10	19	0	0	0	0	0	0	0	0	0	2	2
1662	A530050N04Rik	0	0	0	8	4	9	1	0	0	0	0	0	5	0	2
1663	A530053G22Rik	0	0	0	0	0	0	0	0	0	0	0	0	0	0	0
1664	A530054K11Rik	478	633	161	227	325	288	362	273	549	222	407	206	289	81	373
1665	A530058N18Rik	146	0	1	0	23	1	1	2	0	0	0	4	0	2	0
1666	A530064D06Rik	0	4	2	249	47	1	32	3	35	65	93	0	22	1	4
1667	A530065N20Rik	0	0	0	0	58	0	0	0	0	0	5	1	14	0	0
1668	A530072M11Rik	4	183	0	69	32	0	14	4	0	0	0	43	0	1	1
1669	A530088E08Rik	10	0	0	15	103	47	7	32	0	9	0	0	29	19	32
1670	A530099J19Rik	0	0	4	36	0	49	1	3	0	0	0	0	1	6	10
1671	A630001G21Rik	43	700	258	483	335	464	302	545	53	354	213	189	331	221	136
1672	A630007B06Rik	807	181	139	359	270	98	140	216	150	305	263	144	554	125	112
1673	A630010A05Rik	0	0	2	1	0	0	0	5	0	44	0	0	1	0	0
1674	A630012P03Rik	0	0	0	4	0	2	18	0	0	0	0	0	0	1	0
1675	A630019I02Rik	0	0	0	0	0	0	0	0	61	0	0	0	9	0	13
1676	A630020A06	29	145	8	3	0	10	2	15	6	21	2	1	2	4	0
1677	A630023A22Rik	2	0	1	0	0	1	0	0	0	0	0	0	0	0	0
1678	A630033H20Rik	8	167	48	137	113	170	204	213	54	124	53	43	262	62	141
1679	A630066F11Rik	1	0	0	69	47	1	1	0	0	0	2	0	12	0	0
1680	A630072M18Rik	26	31	27	25	157	107	28	23	32	45	23	34	99	23	54
1681	A630073D07Rik	0	0	0	0	0	3	1	0	0	0	0	0	0	0	0
1682	A630075F10Rik	0	0	0	0	0	0	0	0	0	8	1	0	0	0	0
1683	A630076J17Rik	6	0	0	0	0	0	0	0	0	0	0	0	1	2	0
1684	A630077J23Rik	1	0	0	0	0	0	0	0	10	0	0	0	1	0	2
1685	A630089N07Rik	1295	1628	4346	3672	2869	2263	2342	1924	3332	2235	3215	3392	2464	5217	3184
1686	A630095E13Rik	0	0	0	0	0	0	0	0	0	0	2	0	0	8	0
1687	A630095N17Rik	2	0	0	0	0	0	0	0	0	0	0	0	0	0	0
1688	A730008H23Rik	0	0	0	0	0	0	0	0	0	0	0	0	0	0	0
1689	A730017C20Rik	542	0	99	0	0	0	5	1	2	1	0	0	66	10	3
1690	A730017L22Rik	143	553	227	202	216	195	220	174	224	233	228	165	209	189	166
1691	A730018C14Rik	0	0	0	0	0	0	0	0	0	0	0	0	26	1	0
1692	A730020E08Rik	19	8	5	8	8	1	6	11	2	2	7	2	6	3	1
1693	A730020M07Rik	0	0	0	0	2	7	0	0	0	27	6	5	44	0	0
1694	A730036I17Rik	118	0	1	0	0	3	0	165	71	0	0	1	0	7	0
1695	A730043L09Rik	0	0	0	73	0	0	0	0	0	0	0	2	0	1	7
1696	A730046J19Rik	696	1	0	4	0	0	0	0	0	9	0	2	13	27	3
1697	A730056A06Rik	0	0	1	1	5	4	18	0	0	0	0	0	0	0	0
1698	A730082K24Rik	0	0	15	30	0	13	0	0	0	2	0	6	3	11	2
1699	A730085A09Rik	1	0	2	0	0	0	4	0	0	0	19	150	0	0	0
1700	A730085K08Rik	0	0	0	2	8	0	0	0	0	0	101	2	2	0	0
1701	A730090H04Rik	0	0	72	0	0	1	1	0	0	8	0	14	0	0	0
1702	A730090N16Rik	7	0	0	0	0	0	0	0	0	0	0	0	1	0	0
1703	A730098P11Rik	39	564	20	23	76	18	89	19	227	44	63	101	49	5	11
1704	A830009L08Rik	16	0	1	9	0	0	1	0	0	0	3	7	1	0	0
1705	A830010M20Rik	987	57	14	31	72	45	103	170	278	150	158	53	145	67	165
1706	A830018L16Rik	4	0	4	0	10	2	0	0	1	2	11	1	9	28	1
1707	A830019L24Rik	0	0	0	3	0	0	1	0	0	1	0	1	0	1	0
1708	A830052D11Rik	11	19	11	9	10	11	30	9	0	16	11	4	4	0	13
1709	A830080D01Rik	223	687	32	86	114	93	201	7	18	131	159	81	231	154	128
1710	A830082K12Rik	49	0	14	1	0	12	0	0	0	1	43	0	1	3	0
1711	A830082N09Rik	187	8	0	20	31	21	0	0	158	55	3	0	3	7	1
1712	A930001A20Rik	4	0	0	0	0	0	0	0	0	0	0	2	0	0	0
1713	A930001C03Rik	4	0	0	0	0	0	0	0	0	0	0	0	0	0	0
1714	A930003A15Rik	388	0	0	1	0	0	0	0	0	0	0	0	0	0	0
1715	A930003O13Rik	164	0	31	0	0	0	5	0	0	5	0	1	0	0	0
1716	A930004D18Rik	158	0	0	3	0	0	0	4	0	0	0	0	0	8	0
1717	A930005H10Rik	67	22	41	34	3	0	6	5	0	33	7	1	30	3	26
1718	A930006I01Rik	2	0	0	2	2	0	1	0	0	10	74	5	0	0	2
1719	A930006K02Rik	20	0	24	0	20	3	11	0	18	7	0	148	7	0	52
1720	A930007I19Rik	29	1	175	2	1	1	11	7	0	0	0	0	0	9	0
1721	A930009A15Rik	63	1	0	0	0	0	10	0	0	0	0	0	16	1	0
1722	A930011G23Rik	192	168	13	1	33	0	2	0	0	57	0	162	0	116	1
1723	A930011O12Rik	6031	25	4	18	11	3	58	24	6	28	14	1	9	11	28
1724	A930012L18Rik	38	0	0	0	32	0	0	3	0	3	32	51	0	0	0
1725	A930013F10Rik	192	137	138	36	7	77	43	17	211	96	83	2	78	2	48
1726	A930015D03Rik	173	12	43	69	29	69	116	12	74	37	2	27	38	39	50
1727	A930016O22Rik	78	0	0	0	15	0	0	0	0	0	41	59	23	26	14
1728	A930017M01Rik	134	0	2	42	0	0	5	1	2	3	0	1	135	1	10
1729	A930018P22Rik	7	0	0	1	0	0	0	0	0	0	0	0	15	0	0
1730	A930019D19Rik	5	0	0	0	0	0	0	0	0	0	0	0	0	0	0
1731	A930024E05Rik	90	315	3	13	87	1	39	1	3	16	1	1	27	69	20
1732	A930041C12Rik	18	0	0	2	0	0	4	0	0	0	0	11	4	0	0
1733	AA387883	1	0	0	0	0	0	0	0	0	1	0	0	0	0	0
1734	AA388235	2	1	0	50	61	4	0	12	0	3	1	40	1	0	4
1735	AA414768	31	108	1	7	0	6	1	4	1	15	0	14	3	5	0
1736	AA415398	44	0	11	4	2	8	0	10	0	7	83	3	21	0	0
1737	AA465934	5	0	4	0	2	0	1	0	0	0	0	0	0	0	0
1738	AA467197	0	9	0	0	0	12	0	0	0	2	0	0	0	0	0
1739	AA474331	5	27	8	0	25	4	21	5	0	8	24	34	9	12	0
1740	AA536875	0	1	12	10	3	0	0	0	0	0	0	1	0	0	1
1741	AA543186	7	16	0	39	0	0	5	44	2	7	2	0	7	14	0
1742	AA545190	0	0	0	0	0	0	1	0	0	0	0	0	0	0	0
1743	AA619741	0	0	0	0	0	0	23	0	0	0	0	0	0	0	5
1744	AA792892	0	1	1	0	7	0	1	0	1	1	0	29	2	2	2
1745	AA986860	51	0	12	0	0	10	6	0	0	7	0	0	0	76	0
1746	AA987161	273	667	319	254	191	120	160	87	200	160	99	62	116	110	147
1747	AB099516	0	0	0	3	8	0	0	0	0	4	0	0	0	0	8
1748	AB124611	14	261	689	157	48	229	92	162	4	175	291	273	195	542	148
1749	AF067061	0	0	10	0	0	0	0	0	8	0	0	0	0	13	2
1750	AF067063	13	0	0	0	0	0	0	0	0	0	0	0	1	1	0
1751	AF251705	116	1242	1259	1411	948	761	712	725	794	1062	1412	1039	1676	532	1050
1752	AF357355	0	0	0	0	0	0	0	0	0	0	0	0	0	0	0
1753	AF357359	0	0	0	0	0	0	0	0	0	0	0	0	0	0	0
1754	AF357399	0	0	0	0	0	0	0	0	0	0	0	0	0	0	0
1755	AF357425	0	0	0	0	0	0	0	0	0	0	0	0	0	0	0
1756	AF357426	0	0	0	0	0	0	0	0	0	0	0	0	0	0	0
1757	AF366264	10	2	10	10	2	3	3	2	6	4	10	4	3	6	4
1758	AF529169	18	0	100	0	45	2	0	75	26	25	0	101	0	0	24
1759	AI115009	0	0	1	4	0	0	0	0	0	0	4	0	0	28	0
1760	AI118078	82	0	0	0	0	0	0	0	0	4	0	0	0	0	0
1761	AI182371	10	0	0	0	24	3	2	0	0	0	1	0	0	5	9
1762	AI197445	52	0	0	29	0	1	14	1	0	1	0	11	3	1	0
1763	AI314180	1031	1519	405	586	541	643	672	1132	644	904	801	745	1185	526	749
1764	AI314831	0	0	1	0	90	4	1	86	0	0	0	0	1	13	6
1765	AI316807	90	42	167	51	31	92	141	19	173	48	121	77	55	70	49
1766	AI317395	7	0	0	1	0	0	1	0	0	6	0	0	1	0	2
1767	AI413582	33	291	123	103	39	122	61	126	214	26	48	43	267	13	42
1768	AI414108	52	30	0	11	0	0	0	1	21	8	2	2	5	5	0
1769	AI427809	8	0	63	0	3	0	7	71	0	4	0	0	3	0	0
1770	AI429214	172	9	41	28	75	13	36	30	2	30	2	0	104	125	42
1771	AI450353	34	9	2	0	4	0	51	17	1	13	7	24	77	29	41
1772	AI462493	157	0	9	235	0	9	11	2	43	28	15	0	86	0	20
1773	AI463170	7	0	0	0	0	0	0	0	0	0	0	0	0	0	0
1774	AI464131	41	0	4	0	7	0	12	0	7	4	0	34	3	32	0
1775	AI467606	15	338	169	408	330	105	202	165	67	205	254	54	282	97	138
1776	AI480653	159	319	23	80	57	42	135	131	133	101	79	81	322	212	36
1777	AI504432	121	656	200	63	26	412	6	628	54	230	375	358	376	45	259
1778	AI506816	90	145	32	28	35	34	27	66	3	27	37	110	43	26	34
1779	AI507597	7	0	0	0	1	3	0	0	0	0	0	0	0	3	0
1780	AI593442	209	0	0	2	0	0	0	0	0	6	1	1	25	31	5
1781	AI597468	712	57	87	63	157	106	101	69	108	61	11	24	19	3	66
1782	AI597479	512	127	51	380	114	243	196	129	437	180	199	80	156	17	113
1783	AI606473	0	0	1	0	0	1	0	0	0	2	0	0	0	0	0
1784	AI607873	59	1854	1106	242	65	1143	83	1242	195	902	378	2588	1678	245	1514
1785	AI646519	0	0	0	0	0	0	0	0	0	0	1	58	0	8	0
1786	AI661453	17	83	113	16	69	0	5	2	1	14	6	43	6	18	0
1787	AI662270	7	2	26	11	4	153	0	0	0	6	295	187	43	0	12
1788	AI747448	0	0	21	0	0	0	0	1	0	1	0	10	0	0	1
1789	AI836003	8	0	0	3	0	0	0	49	0	0	0	9	0	0	0
1790	AI837181	206	207	66	219	76	113	25	220	70	225	137	256	150	82	292
1791	AI846148	55	22	20	157	43	20	41	358	4	24	54	36	36	19	23
1792	AI847159	1061	2	7	0	1	0	1	12	0	20	2	0	0	0	1
1793	AI848285	10	1	0	0	0	0	0	0	0	0	0	3	0	0	0
1794	AI854517	5	0	2	20	0	1	0	0	0	3	0	0	16	1	0
1795	AI854703	38	0	1	5	1	43	3	21	0	0	4	1	3	34	4
1796	AI987944	137	12	154	247	131	82	86	46	5	91	155	7	63	39	60
1797	AK010878	155	236	14	38	35	54	46	56	26	70	36	124	71	31	105
1798	AK129341	489	0	1	16	0	0	5	2	7	0	2	4	0	0	0
1799	AU015228	0	0	0	0	0	0	0	0	0	0	52	0	92	23	0
1800	AU015836	0	0	1	1	12	0	0	0	0	16	62	0	3	1	0
1801	AU016765	0	0	0	0	0	0	0	0	0	0	6	0	3	0	0
1802	AU018091	0	0	3	0	0	21	13	0	0	0	4	0	0	4	0
1803	AU018829	0	0	0	0	0	0	0	0	0	0	0	0	0	0	0
1804	AU019823	146	322	69	55	185	130	65	61	47	167	310	142	86	77	221
1805	AU019990	0	0	68	28	6	2	20	24	139	15	41	0	24	9	0
1806	AU021063	0	0	0	0	0	0	0	0	0	0	0	0	0	0	0
1807	AU021092	20	0	8	3	21	29	2	0	1	4	0	7	0	0	7
1808	AU022252	71	0	5	66	34	67	13	82	129	31	32	19	20	0	4
1809	AU022751	12	0	0	1	0	0	0	0	0	0	0	0	0	0	0
1810	AU022754	0	0	18	0	92	0	0	0	0	0	0	0	0	0	0
1811	AU022793	14	58	7	17	50	12	43	15	301	58	62	9	119	89	10
1812	AU023762	0	0	5	0	4	2	1	0	0	1	0	10	0	7	5
1813	AU023871	1	0	0	0	48	0	0	5	0	5	2	1	1	40	11
1814	AU040320	388	336	304	746	244	383	327	346	94	376	468	185	238	219	280
1815	AU040972	39	300	29	8	53	29	48	11	0	63	0	391	16	21	27
1816	AU041133	149	65	57	46	65	44	10	54	142	93	42	3	32	0	43
1817	AV039307	8	7	42	0	0	16	4	5	34	0	1	0	35	14	0
1818	AV051173	0	14	0	0	0	3	0	0	0	3	3	0	3	0	0
1819	AV320801	0	0	0	0	0	0	0	0	0	0	0	0	0	0	0
1820	AW011738	156	9	61	140	46	27	57	123	39	33	142	56	316	55	18
1821	AW046200	17	3	40	2	5	3	4	24	9	20	7	10	13	64	20
1822	AW112010	17	58	92	114	15	42	54	106	5	86	42	76	79	12	36
1823	AW146154	67	14	1	3	68	49	111	78	2	73	11	0	106	19	11
1824	AW209491	95	92	7	84	18	2	9	22	98	21	150	9	95	152	50
1825	AW495222	0	0	0	0	0	0	0	0	0	6	0	0	0	0	0
1826	AW549542	48	0	1	0	0	1	0	0	0	1	2	0	1	0	0
1827	AW549877	1598	536	777	704	1114	477	1058	812	626	762	643	563	823	710	770
1828	AW551984	1	2	0	3	7	2	2	2	0	1	1	0	13	2	0
1829	AW554918	427	101	58	71	84	77	96	71	84	72	38	195	127	64	59
1830	AY074887	1	38	0	1	2	0	0	0	0	0	0	0	0	1	0
1831	AY358078	0	0	0	0	0	0	0	0	0	0	0	1	0	0	0
1832	AY512915	0	0	0	25	0	0	14	0	0	2	6	0	2	5	0
1833	AY512931	35	79	261	30	31	20	37	22	3	16	65	75	90	48	45
1834	AY761184	0	0	0	0	0	0	0	0	0	0	0	16	0	0	0
1835	AY761185	0	0	0	0	0	0	1	0	0	0	0	0	0	0	0
1836	Aaas	143	4	79	115	40	153	92	30	17	34	12	11	120	13	76
1837	Aacs	100	348	6	35	42	19	14	48	0	94	23	21	75	33	48
1838	Aadac	0	0	8	0	0	0	0	0	0	0	0	0	3	0	7
1839	Aadacl2	0	0	0	1	0	1	0	0	0	1	0	0	0	0	0
1840	Aadacl3	0	0	0	1	6	4	0	0	0	2	0	3	2	0	0
1841	Aadat	0	0	0	0	0	0	0	0	0	0	0	0	0	0	0
1842	Aaed1	69	34	95	117	39	18	25	79	0	59	195	175	49	118	26
1843	Aagab	223	262	264	284	77	117	259	211	83	186	224	229	88	144	249
1844	Aak1	6346	2386	962	690	684	397	749	589	836	1054	1044	1134	1080	428	530
1845	Aamdc	77	0	143	4	2	4	31	26	70	16	75	66	16	2	0
1846	Aamp	272	463	486	439	265	222	114	270	35	189	227	148	166	143	197
1847	Aanat	0	0	0	0	1	36	4	0	0	0	0	52	17	0	0
1848	Aar2	192	303	262	38	251	98	170	225	63	209	173	169	460	74	153
1849	Aard	0	0	0	1	0	0	0	0	0	0	0	0	0	0	0
1850	Aars	1011	1223	132	313	384	392	413	316	57	291	580	856	929	379	324
1851	Aars2	76	540	11	65	16	38	70	59	41	15	3	25	37	17	32
1852	Aarsd1	203	338	92	134	2	20	74	0	64	84	91	12	54	32	7
1853	Aasdh	108	21	26	62	208	121	13	87	65	87	57	20	143	34	36
1854	Aasdhppt	125	55	29	35	25	38	26	36	8	51	24	10	48	7	35
1855	Aass	54	0	0	5	0	2	1	0	0	0	0	1	3	1	0
1856	Aatf	173	792	57	371	268	315	134	336	66	160	272	74	267	95	116
1857	Aatk	626	241	40	500	135	30	86	45	2	26	19	65	30	30	65
1858	Abat	1213	0	19	0	14	0	17	2	0	32	6	30	62	1	2
1859	Abca1	766	3283	1100	1704	954	1363	799	2111	1886	1205	1212	1425	2089	809	1170
1860	Abca12	0	0	23	6	15	5	8	0	0	0	0	10	2	34	2
1861	Abca13	227	0	77	3	24	39	18	39	7	33	21	6	1	23	4
1862	Abca14	4	4	8	5	33	9	6	0	0	11	6	50	1	3	169
1863	Abca15	0	0	5	2	0	7	0	0	0	4	0	0	12	14	1
1864	Abca16	2	0	2	1	0	12	6	1	1	0	1	54	3	0	1
1865	Abca17	0	0	0	5	6	7	4	6	0	1	5	0	33	64	4
1866	Abca2	1159	1832	981	970	682	548	500	1120	297	841	578	374	1174	189	512
1867	Abca3	632	914	737	910	664	577	1006	1118	423	824	970	705	1034	588	899
1868	Abca4	14052	213	12	88	9	4	83	28	67	7	40	9	19	4	5
1869	Abca5	775	64	182	7	13	66	3	5	0	10	18	129	18	6	7
1870	Abca6	213	1	29	33	10	6	4	17	0	4	85	41	6	2	2
1871	Abca7	350	900	95	350	157	285	196	408	47	365	392	139	337	91	287
1872	Abca8a	1420	4	106	9	13	59	5	21	7	17	40	65	27	7	12
1873	Abca8b	496	4	22	6	78	11	5	8	1	7	43	28	16	8	38
1874	Abca9	1042	5190	8490	7824	7115	5282	6510	4187	10021	5559	8651	4045	6909	3422	4576
1875	Abcb10	169	121	106	144	59	264	64	23	70	155	166	53	240	64	26
1876	Abcb11	19	0	6	6	5	1	11	0	0	3	0	1	7	0	0
1877	Abcb1a	311	9	43	17	34	12	0	19	2	19	3	22	20	10	5
1878	Abcb1b	80	445	339	298	99	320	167	478	211	332	120	846	192	68	274
1879	Abcb4	16	31	142	175	117	118	91	58	42	102	11	25	219	31	1
1880	Abcb5	0	0	14	30	0	0	0	0	0	0	3	78	0	1	1
1881	Abcb6	82	117	35	20	53	11	51	25	10	69	195	49	256	0	22
1882	Abcb7	347	231	130	395	130	341	429	500	266	343	508	377	299	174	272
1883	Abcb8	198	652	59	72	54	263	27	521	1	114	72	108	230	13	140
1884	Abcb9	78	0	11	0	20	13	0	6	2	10	0	24	0	12	0
1885	Abcc1	430	465	143	127	31	110	26	37	3	90	89	83	45	7	72
1886	Abcc10	166	749	18	179	75	121	49	122	57	147	131	42	71	77	50
1887	Abcc12	11	0	3	0	0	0	7	0	0	1	2	2	0	0	2
1888	Abcc2	0	0	3	0	2	1	8	1	0	7	5	9	1	12	2
1889	Abcc3	87	733	361	1650	307	579	702	367	455	666	644	365	529	105	689
1890	Abcc4	132	127	46	13	2	77	6	98	0	49	178	43	52	1	18
1891	Abcc5	627	1196	315	574	607	568	564	335	853	590	560	570	436	399	540
1892	Abcc6	35	1	20	0	16	2	14	2	0	1	7	0	2	29	2
1893	Abcc8	226	1	1	0	4	5	1	37	0	1	17	2	0	2	3
1894	Abcc9	522	186	88	41	32	124	42	19	46	81	72	41	44	58	18
1895	Abcd1	155	1608	753	1013	1155	789	995	750	495	998	955	1007	1680	495	933
1896	Abcd2	442	691	480	998	295	594	716	859	1062	623	687	414	746	567	545
1897	Abcd3	453	379	424	302	127	204	272	223	485	200	458	202	352	82	119
1898	Abcd4	59	80	198	58	34	24	34	172	10	132	17	199	29	33	100
1899	Abce1	407	667	155	439	259	482	438	530	355	379	606	371	687	338	247
1900	Abcf1	701	514	452	344	362	397	398	440	153	639	552	315	329	112	387
1901	Abcf2	577	1074	161	291	265	395	320	292	102	304	298	496	360	302	319
1902	Abcf3	529	690	503	690	399	207	251	221	266	315	70	204	205	150	58
1903	Abcg1	1329	380	264	412	255	344	244	562	180	225	1077	520	452	411	200
1904	Abcg2	87	164	279	252	254	175	169	285	174	208	453	195	384	282	127
1905	Abcg3	1	0	1	58	1	3	18	0	0	1	16	8	14	0	5
1906	Abcg4	1447	7	2	6	3	0	1	1	0	0	2	25	23	58	0
1907	Abcg5	0	0	0	0	0	2	0	0	0	0	4	4	7	1	0
1908	Abcg8	0	0	0	0	6	0	0	0	0	0	3	0	0	0	0
1909	Abhd1	1	2	0	0	0	0	0	0	0	0	0	21	0	0	0
1910	Abhd10	211	43	18	204	166	118	84	33	1	43	2	5	79	108	2
1911	Abhd11	113	162	1	192	112	91	29	14	24	16	140	26	51	28	42
1912	Abhd12	1004	5590	3908	6081	3598	3557	3482	2912	1843	3315	4892	5953	5819	2309	2120
1913	Abhd12b	0	1	3	0	7	0	0	0	0	0	6	0	0	0	1
1914	Abhd13	428	129	240	282	279	481	279	307	255	231	352	288	541	374	403
1915	Abhd14a	59	72	221	1	229	8	18	8	5	5	3	6	34	0	0
1916	Abhd14b	1402	15	4	28	0	0	0	2	2	6	40	1	2	9	3
1917	Abhd15	62	101	177	313	243	199	181	183	190	323	343	219	305	164	181
1918	Abhd16a	188	280	56	285	27	126	85	166	99	149	122	183	126	39	17
1919	Abhd16b	0	0	3	0	1	0	0	0	0	0	0	0	1	1	1
1920	Abhd2	377	829	387	304	129	324	150	316	186	301	224	488	219	144	281
1921	Abhd3	242	14	22	3	33	7	6	3	3	10	26	8	9	18	2
1922	Abhd4	535	310	158	775	288	410	309	261	275	241	167	161	251	244	268
1923	Abhd5	219	150	37	183	108	294	219	260	236	99	680	204	341	112	43
1924	Abhd6	114	124	210	367	477	81	197	235	40	255	230	204	317	87	245
1925	Abhd8	690	0	29	32	15	30	32	4	1	4	19	34	3	0	115
1926	Abi1	581	2904	1145	1372	888	1039	663	1306	629	890	734	1766	1122	744	1307
1927	Abi2	1547	317	278	266	241	175	168	234	161	263	141	454	240	171	111
1928	Abi3	413	3585	3253	4034	2558	2796	2293	2339	2187	2366	2678	1732	3184	2140	2789
1929	Abi3bp	82	7	4	17	1	56	1	3	3	31	6	14	2	5	2
1930	Abl1	759	2598	827	2281	1467	827	1034	1043	1114	1323	1048	1028	1958	704	1187
1931	Abl2	679	2712	688	558	353	429	510	1036	224	350	460	982	906	133	702
1932	Ablim1	4292	14	269	290	14	33	62	189	15	25	68	13	165	32	47
1933	Ablim2	219	0	8	3	48	2	42	5	0	4	3	43	0	27	2
1934	Ablim3	111	146	29	13	0	1	1	1	0	2	26	16	2	0	4
1935	Abo	0	0	0	1	0	0	2	7	0	1	2	0	3	0	0
1936	Abp1	0	0	11	3	0	0	0	0	0	0	137	56	0	0	0
1937	Abr	1949	4102	2532	2320	1382	1837	1460	1515	761	1742	1765	2114	1938	991	1399
1938	Abra	5	1	0	0	0	27	43	32	1	0	0	0	136	0	0
1939	Abracl	36	77	78	62	41	76	125	7	12	114	500	150	160	35	26
1940	Abt1	97	39	104	253	8	25	51	44	28	47	68	91	430	47	45
1941	Abtb1	130	65	3	130	33	43	99	105	169	57	102	72	147	24	69
1942	Abtb2	16	139	1	48	6	36	58	76	2	50	27	36	67	1	26
1943	Acaa1a	53	83	58	192	98	89	167	83	199	51	81	113	163	39	128
1944	Acaa1b	7	0	5	15	3	11	0	1	0	4	3	25	1	4	6
1945	Acaa2	255	9	81	334	170	125	98	18	1	107	142	231	74	59	85
1946	Acaca	1242	858	89	230	142	223	243	202	354	142	301	427	489	198	274
1947	Acacb	21	371	12	10	2	11	3	0	0	4	32	94	5	3	3
1948	Acad10	40	90	9	52	0	24	43	10	2	14	0	7	4	17	16
1949	Acad11	161	48	84	32	41	52	24	22	14	43	164	71	92	0	59
1950	Acad12	10	134	4	0	61	6	0	91	0	18	3	2	18	0	0
1951	Acad8	277	132	77	38	125	62	288	74	25	84	69	52	100	148	83
1952	Acad9	226	96	17	81	136	116	131	117	25	130	139	45	233	147	67
1953	Acadl	82	65	38	43	10	15	71	9	34	18	64	86	3	13	7
1954	Acadm	385	365	153	289	95	369	223	306	323	237	496	333	331	191	192
1955	Acads	7	266	64	261	94	69	142	30	23	68	87	56	72	64	53
1956	Acadsb	602	333	161	559	283	256	189	320	649	396	394	303	262	241	581
1957	Acadvl	614	439	149	358	327	291	252	357	45	188	218	187	287	35	189
1958	Acan	45	0	0	0	1	1	3	0	0	0	0	76	10	0	0
1959	Acap1	0	6	1	88	0	3	82	0	0	7	19	7	4	0	0
1960	Acap2	567	1694	1418	1359	1504	1309	1163	1618	1486	1480	1361	1653	1238	425	1169
1961	Acap3	290	252	79	59	14	90	82	16	38	61	16	9	17	53	33
1962	Acat1	535	503	240	389	175	143	167	400	100	330	139	346	190	154	233
1963	Acat2	134	31	40	36	137	178	12	28	4	50	83	39	41	6	27
1964	Acat3	1	19	0	5	0	1	1	0	0	0	1	3	1	0	12
1965	Acbd3	504	690	1331	976	335	563	596	660	281	571	567	681	613	292	210
1966	Acbd4	315	457	23	3	57	33	56	7	3	102	13	33	93	42	49
1967	Acbd5	878	394	240	520	129	394	268	383	742	431	500	952	239	153	332
1968	Acbd6	171	143	62	76	22	5	21	35	25	71	34	4	178	47	162
1969	Acbd7	4	0	2	0	0	0	0	1	0	0	0	0	0	0	0
1970	Accs	31	156	122	491	378	253	105	181	118	158	325	126	329	71	64
1971	Accsl	17	0	0	2	2	1	0	0	0	0	0	0	0	0	0
1972	Acd	229	152	41	25	8	123	50	74	75	99	65	204	104	24	79
1973	Ace	66	948	36	1067	113	366	83	160	34	100	380	320	320	45	186
1974	Ace2	34	0	0	20	0	0	1	0	0	0	7	0	3	9	1
1975	Ace3	0	0	1	0	0	0	0	4	0	0	0	135	1	0	0
1976	Acer1	4	16	17	13	16	25	13	11	3	2	23	19	8	8	6
1977	Acer2	260	5	20	1	49	7	2	14	204	12	3	187	4	8	28
1978	Acer3	259	1602	1171	1339	1133	1416	1052	1782	1820	961	2063	1062	1774	1105	1165
1979	Ache	161	405	86	307	148	19	83	111	0	48	81	14	79	1	163
1980	Acin1	1877	2628	746	1389	932	998	742	906	743	712	831	1285	1070	651	806
1981	Acly	1104	1326	765	1775	516	898	985	1085	971	979	3969	1449	1936	745	1259
1982	Acmsd	5	0	8	0	0	0	1	1	1	0	26	25	0	100	24
1983	Acn9	27	0	0	0	1	0	23	0	0	26	13	9	11	11	3
1984	Acnat1	2	0	16	5	2	6	0	6	2	1	3	3	12	31	2
1985	Acnat2	0	0	0	2	0	1	0	0	0	0	0	3	0	0	0
1986	Aco1	432	125	136	99	344	50	87	243	2	261	273	135	162	207	345
1987	Aco2	1836	830	556	1182	401	354	508	718	358	530	600	696	1151	357	244
1988	Acot1	7	0	1	2	0	4	20	11	0	14	0	0	10	0	1
1989	Acot10	34	0	0	0	0	0	0	0	0	0	4	0	0	0	0
1990	Acot11	305	22	164	25	24	26	51	13	0	9	30	96	79	2	24
1991	Acot12	15	0	0	0	0	7	2	0	0	2	0	0	1	14	0
1992	Acot13	90	132	165	128	88	11	63	125	12	129	72	39	100	89	66
1993	Acot2	49	170	19	49	12	27	52	26	150	65	16	18	47	26	47
1994	Acot3	0	1	4	0	2	0	0	0	0	2	38	0	0	2	0
1995	Acot4	6	0	0	0	0	0	0	0	0	14	0	0	0	0	3
1996	Acot5	0	0	0	0	0	1	0	0	0	0	0	0	0	0	0
1997	Acot6	13	4	96	0	0	0	1	1	0	1	2	6	2	0	4
1998	Acot7	220	1	68	85	19	42	73	12	89	80	42	6	9	10	4
1999	Acot8	55	61	43	195	5	30	76	15	81	32	48	69	34	53	13
[truncated: 21,447 more rows]
